# Supplementary material for: 2-(2H-1,3-Benzodioxol-5-yl)-1,3-benzo­thia­zole
Source: Acta Crystallogr Sect E Struct Rep Online. 2012 Mar 3;68(Pt 4):o961. doi: 10.1107/S1600536812008914 (PMC3343939; doi:10.1107/S1600536812008914)
Supplement: Supplementary file 1 [file e-68-0o961-sup1.cif]

##############################################################################
#                                                                            #
# This CIF contains the data in a paper accepted for publication in          #
# Acta Crystallographica Section E. It conforms to the requirements of       #
# Notes for Authors for Acta Crystallographica Section E, and has been       #
# peer reviewed under the auspices of the IUCr Commission on Journals.       #
#                                                                            #
# Full details of the Crystallographic Information File format               #
# are given in the paper "The Crystallographic Information File (CIF):       #
# a New Standard Archive File for Crystallography" by S. R. Hall, F. H.      #
# Allen and I. D. Brown [Acta Cryst. (1991), A47, 655-685].                  #
#                                                                            #
# The current version of the core CIF dictionary is obtainable from          #
# ftp://ftp.iucr.org/pub/cif_core.dic.                                       #
#                                                                            #
# Software is freely available for graphical display of the structure(s)     #
# in this CIF. For information consult the CIF software page                 #
# http://www.iucr.org/resources/cif/software.                                #
#                                                                            #
# This file may be used for bona fide research purposes within the           #
# scientific community so long as proper attribution is given to the journal # 
# article from which it was obtained.                                        #
#                                                                            #
##############################################################################
data_global
_audit_creation_method     SHELXL-97
_journal_date_recd_electronic     2012-02-13
_journal_date_accepted     2012-02-28
_journal_name_full     'Acta Crystallographica, Section E'
_journal_year     2012
_journal_volume     68
_journal_issue      4
_journal_page_first     o961
_journal_page_last     o961
_journal_paper_category     QO
_journal_paper_doi     10.1107/S1600536812008914
_journal_coeditor_code     GK2459
_publ_contact_author_name     'S.Murugavel'
_publ_contact_author_address
;
  Department of  Physics
  Thanthai Periyar Government Institute of Technology
  Vellore 632 002
  India
;
_publ_contact_author_email     'smurugavel27@gmail.com'
_publ_contact_author_fax     '0416 091 2266652'
_publ_contact_author_phone     '091 9790084145'
_publ_section_title
;
2-(2<i>H</i>-1,3-Benzodioxol-5-yl)-1,3-benzothiazole
;
loop_
    _publ_author_name
    _publ_author_footnote
    _publ_author_address
    'Lakshmanan, D.' ?
;
Department of Physics
C. Abdul Hakeem College of Engineering & Technology
Melvisharam
Vellore 632 509
India
;
    'Murugavel, S.' ?
;
Department of Physics
Thanthai Periyar Government Institute of Technology
Vellore 632 002
India
;
    'Selvakumar, R.' ?
;
Department of Organic Chemistry
University of Madras
Maraimalai Campus
Chennai 600 025
India
;
    'Bakthadoss, M.'
;
Additional correspondence author, e-mail: bhakthadoss@yahoo.com.
;
;
Department of Organic Chemistry
University of Madras
Maraimalai Campus
Chennai 600 025
India
;
data_I
_chemical_name_systematic
;
2-(2<i>H</i>-1,3-Benzodioxol-5-yl)-1,3-benzothiazole
;
_chemical_name_common     ?
_chemical_formula_moiety     'C14 H9 N O2 S'
_chemical_formula_sum     'C14 H9 N O2 S'
_chemical_formula_iupac     'C14 H9 N O2 S'
_chemical_formula_weight     255.28
_chemical_melting_point     ?
_symmetry_cell_setting     orthorhombic
_symmetry_space_group_name_H-M     'P b c a'
_symmetry_space_group_name_Hall     '-P 2ac 2ab'
loop_
    _symmetry_equiv_pos_as_xyz
    'x, y, z'
    '-x+1/2, -y, z+1/2'
    '-x, y+1/2, -z+1/2'
    'x+1/2, -y+1/2, -z'
    '-x, -y, -z'
    'x-1/2, y, -z-1/2'
    'x, -y-1/2, z-1/2'
    '-x-1/2, y-1/2, z'
_cell_length_a     6.3356(2)
_cell_length_b     16.3222(5)
_cell_length_c     22.0471(7)
_cell_angle_alpha     90.00
_cell_angle_beta     90.00
_cell_angle_gamma     90.00
_cell_volume     2279.91(12)
_cell_formula_units_Z     8
_cell_measurement_reflns_used     3185
_cell_measurement_theta_min     2.7
_cell_measurement_theta_max     29.5
_cell_measurement_temperature     293(2)
_exptl_crystal_description     block
_exptl_crystal_colour     colourless
_exptl_crystal_size_max     0.25
_exptl_crystal_size_mid     0.23
_exptl_crystal_size_min     0.18
_exptl_crystal_density_diffrn     1.487
_exptl_crystal_density_meas     ?
_exptl_crystal_density_method     'not measured'
_exptl_crystal_F_000     1056
_exptl_absorpt_coefficient_mu     0.275
_exptl_absorpt_correction_type     multi-scan
_exptl_absorpt_process_details     '(SADABS; Sheldrick, 1996)'
_exptl_absorpt_correction_T_min     0.934
_exptl_absorpt_correction_T_max     0.952
_exptl_special_details     ?
_diffrn_ambient_temperature     293(2)
_diffrn_radiation_type     MoK\a
_diffrn_radiation_wavelength     0.71073
_diffrn_radiation_source     'fine-focus sealed tube'
_diffrn_radiation_monochromator     graphite
_diffrn_measurement_device_type     'Bruker APEXII CCD'
_diffrn_measurement_method     '\w scans'
_diffrn_detector_area_resol_mean     10.0
_diffrn_reflns_number     15338
_diffrn_reflns_av_R_equivalents     0.0274
_diffrn_reflns_av_sigmaI/netI     0.0244
_diffrn_reflns_theta_min     2.66
_diffrn_reflns_theta_max     29.53
_diffrn_reflns_theta_full     25.00
_diffrn_measured_fraction_theta_max     0.984
_diffrn_measured_fraction_theta_full     0.999
_diffrn_reflns_limit_h_min     -7
_diffrn_reflns_limit_h_max     8
_diffrn_reflns_limit_k_min     -22
_diffrn_reflns_limit_k_max     19
_diffrn_reflns_limit_l_min     -30
_diffrn_reflns_limit_l_max     30
_diffrn_standards_number     .
_diffrn_standards_interval_count     .
_diffrn_standards_interval_time     .
_diffrn_standards_decay_%     .
_refine_special_details
;
Refinement of <i>F</i>^2^ against ALL reflections. The weighted <i>R</i>-factor
<i>wR</i> and goodness of fit <i>S</i> are based on <i>F</i>^2^, conventional
<i>R</i>-factors <i>R</i> are based on <i>F</i>, with <i>F</i> set to zero for
negative <i>F</i>^2^. The threshold expression of <i>F</i>^2^ >
\s(<i>F</i>^2^) is used only for calculating <i>R</i>-factors(gt) <i>etc</i>.
and is not relevant to the choice of reflections for refinement.
<i>R</i>-factors based on <i>F</i>^2^ are statistically about twice as large
as those based on <i>F</i>, and <i>R</i>- factors based on ALL data will be
even larger.
;
_reflns_number_total     3135
_reflns_number_gt     2243
_reflns_threshold_expression     I>2\s(I)
_refine_ls_structure_factor_coef     Fsqd
_refine_ls_matrix_type     full
_refine_ls_R_factor_all     0.0612
_refine_ls_R_factor_gt     0.0391
_refine_ls_wR_factor_gt     0.0933
_refine_ls_wR_factor_ref     0.1053
_refine_ls_goodness_of_fit_ref     1.017
_refine_ls_restrained_S_all     1.017
_refine_ls_number_reflns     3135
_refine_ls_number_parameters     163
_refine_ls_number_restraints     0
_refine_ls_hydrogen_treatment     constr
_refine_ls_weighting_scheme     calc
_refine_ls_weighting_details
         'calc w=1/[\s^2^(Fo^2^)+(0.0459P)^2^+0.5885P] where P=(Fo^2^+2Fc^2^)/3'
_atom_sites_solution_hydrogens     geom
_atom_sites_solution_primary     direct
_atom_sites_solution_secondary     difmap
_refine_ls_shift/su_max     0.000
_refine_ls_shift/su_mean     0.000
_refine_diff_density_max     0.288
_refine_diff_density_min     -0.235
_refine_ls_extinction_method     none
_refine_ls_extinction_coef     ?
loop_
    _atom_type_symbol
    _atom_type_description
    _atom_type_scat_dispersion_real
    _atom_type_scat_dispersion_imag
    _atom_type_scat_source
    'C' 'C' 0.0033 0.0016
                         'International Tables Vol C Tables 4.2.6.8 and 6.1.1.4'
    'H' 'H' 0.0000 0.0000
                         'International Tables Vol C Tables 4.2.6.8 and 6.1.1.4'
    'N' 'N' 0.0061 0.0033
                         'International Tables Vol C Tables 4.2.6.8 and 6.1.1.4'
    'O' 'O' 0.0106 0.0060
                         'International Tables Vol C Tables 4.2.6.8 and 6.1.1.4'
    'S' 'S' 0.1246 0.1234
                         'International Tables Vol C Tables 4.2.6.8 and 6.1.1.4'
_computing_data_collection     'APEX2 (Bruker, 2004)'
_computing_cell_refinement     'APEX2 and SAINT (Bruker, 2004)'
_computing_data_reduction     'SAINT and XPREP (Bruker, 2004)'
_computing_structure_solution     'SHELXS97 (Sheldrick, 2008)'
_computing_structure_refinement     'SHELXL97 (Sheldrick, 2008)'
_computing_molecular_graphics     'ORTEP-3 (Farrugia, 1997)'
_computing_publication_material
                            'SHELXL97 (Sheldrick, 2008) and PLATON (Spek, 2009)'
loop_
    _atom_site_type_symbol
    _atom_site_label
    _atom_site_fract_x
    _atom_site_fract_y
    _atom_site_fract_z
    _atom_site_U_iso_or_equiv
    _atom_site_adp_type
    _atom_site_calc_flag
    _atom_site_refinement_flags
    _atom_site_occupancy
    _atom_site_symmetry_multiplicity
    _atom_site_disorder_assembly
    _atom_site_disorder_group
    C C2 0.3453(2) 0.55583(8) 0.34631(6) 0.0361(3) Uani d . 1 1 . .
    C C3 0.5016(3) 0.53503(10) 0.30472(7) 0.0467(4) Uani d . 1 1 . .
    H H3 0.5044 0.5591 0.2665 0.056 Uiso calc R 1 1 . .
    C C4 0.6519(3) 0.47847(11) 0.32101(8) 0.0536(4) Uani d . 1 1 . .
    H H4 0.7554 0.4637 0.2932 0.064 Uiso calc R 1 1 . .
    C C5 0.6523(3) 0.44284(10) 0.37826(9) 0.0540(4) Uani d . 1 1 . .
    H H5 0.7562 0.4049 0.3882 0.065 Uiso calc R 1 1 . .
    C C6 0.5011(3) 0.46295(10) 0.42024(8) 0.0497(4) Uani d . 1 1 . .
    H H6 0.5013 0.4393 0.4586 0.060 Uiso calc R 1 1 . .
    C C7 0.3482(2) 0.51935(9) 0.40395(7) 0.0389(3) Uani d . 1 1 . .
    C C1 0.0600(2) 0.61568(8) 0.38384(6) 0.0352(3) Uani d . 1 1 . .
    C C8 -0.1316(2) 0.66515(9) 0.38831(6) 0.0361(3) Uani d . 1 1 . .
    C C9 -0.2413(3) 0.67047(10) 0.44268(6) 0.0426(4) Uani d . 1 1 . .
    H H9 -0.1896 0.6427 0.4764 0.051 Uiso calc R 1 1 . .
    C C10 -0.4255(3) 0.71583(10) 0.44857(7) 0.0482(4) Uani d . 1 1 . .
    H H10 -0.4971 0.7194 0.4853 0.058 Uiso calc R 1 1 . .
    C C11 -0.4962(2) 0.75501(9) 0.39779(7) 0.0423(3) Uani d . 1 1 . .
    C C14 -0.6822(3) 0.82343(13) 0.32904(9) 0.0610(5) Uani d . 1 1 . .
    H H14A -0.8035 0.7967 0.3110 0.073 Uiso calc R 1 1 . .
    H H14B -0.6977 0.8821 0.3238 0.073 Uiso calc R 1 1 . .
    C C12 -0.3898(2) 0.74996(9) 0.34317(7) 0.0399(3) Uani d . 1 1 . .
    C C13 -0.2079(2) 0.70649(9) 0.33649(7) 0.0395(3) Uani d . 1 1 . .
    H H13 -0.1373 0.7041 0.2996 0.047 Uiso calc R 1 1 . .
    N N1 0.17928(19) 0.61002(7) 0.33610(5) 0.0374(3) Uani d . 1 1 . .
    O O1 -0.6701(2) 0.80397(8) 0.39209(6) 0.0589(3) Uani d . 1 1 . .
    O O2 -0.49343(19) 0.79602(7) 0.30038(5) 0.0559(3) Uani d . 1 1 . .
    S S1 0.13899(7) 0.55612(3) 0.445920(18) 0.05001(14) Uani d . 1 1 . .
loop_
    _atom_site_aniso_label
    _atom_site_aniso_U_11
    _atom_site_aniso_U_22
    _atom_site_aniso_U_33
    _atom_site_aniso_U_12
    _atom_site_aniso_U_13
    _atom_site_aniso_U_23
    C2 0.0354(8) 0.0350(7) 0.0380(7) -0.0045(6) -0.0022(6) -0.0013(5)
    C3 0.0491(10) 0.0484(9) 0.0426(8) -0.0004(8) 0.0053(7) -0.0030(6)
    C4 0.0486(10) 0.0508(9) 0.0613(11) 0.0041(8) 0.0078(8) -0.0119(8)
    C5 0.0499(10) 0.0412(9) 0.0710(12) 0.0092(8) -0.0066(9) -0.0042(8)
    C6 0.0515(10) 0.0455(8) 0.0523(9) 0.0040(8) -0.0069(8) 0.0062(7)
    C7 0.0387(8) 0.0389(7) 0.0391(7) -0.0033(6) -0.0013(6) 0.0022(6)
    C1 0.0336(7) 0.0396(7) 0.0323(6) -0.0061(6) -0.0033(6) 0.0018(5)
    C8 0.0326(7) 0.0390(7) 0.0367(7) -0.0043(6) -0.0021(6) -0.0033(5)
    C9 0.0443(9) 0.0464(8) 0.0372(7) -0.0018(7) 0.0001(7) -0.0014(6)
    C10 0.0477(9) 0.0531(9) 0.0439(8) 0.0007(8) 0.0093(7) -0.0072(7)
    C11 0.0368(8) 0.0372(7) 0.0528(8) 0.0005(7) 0.0023(7) -0.0094(6)
    C14 0.0496(11) 0.0653(12) 0.0680(12) 0.0174(9) -0.0045(9) -0.0032(9)
    C12 0.0391(8) 0.0368(7) 0.0439(8) -0.0016(7) -0.0050(6) -0.0027(6)
    C13 0.0381(8) 0.0429(8) 0.0375(7) -0.0013(7) 0.0011(6) -0.0020(6)
    N1 0.0378(7) 0.0409(6) 0.0334(6) 0.0007(5) -0.0006(5) 0.0012(5)
    O1 0.0511(8) 0.0612(7) 0.0644(8) 0.0187(6) 0.0052(6) -0.0041(6)
    O2 0.0511(7) 0.0618(7) 0.0549(7) 0.0179(6) -0.0032(6) 0.0060(5)
    S1 0.0452(3) 0.0662(3) 0.0386(2) 0.0075(2) 0.00557(17) 0.01540(17)
_geom_special_details
;
All e.s.d.'s (except the e.s.d. in the dihedral angle between two l.s. planes)
are estimated using the full covariance matrix. The cell e.s.d.'s are taken
into account individually in the estimation of e.s.d.'s in distances, angles
and torsion angles; correlations between e.s.d.'s in cell parameters are only
used when they are defined by crystal symmetry. An approximate (isotropic)
treatment of cell e.s.d.'s is used for estimating e.s.d.'s involving l.s.
planes.
;
loop_
    _geom_bond_atom_site_label_1
    _geom_bond_atom_site_label_2
    _geom_bond_site_symmetry_2
    _geom_bond_distance
    _geom_bond_publ_flag
    C2 C3 . 1.392(2) ?
    C2 N1 . 1.3926(18) ?
    C2 C7 . 1.403(2) ?
    C3 C4 . 1.374(2) ?
    C3 H3 . 0.9300 ?
    C4 C5 . 1.390(3) ?
    C4 H4 . 0.9300 ?
    C5 C6 . 1.372(3) ?
    C5 H5 . 0.9300 ?
    C6 C7 . 1.384(2) ?
    C6 H6 . 0.9300 ?
    C7 S1 . 1.7243(16) ?
    C1 N1 . 1.2991(18) ?
    C1 C8 . 1.461(2) ?
    C1 S1 . 1.7517(14) ?
    C8 C9 . 1.388(2) ?
    C8 C13 . 1.412(2) ?
    C9 C10 . 1.388(2) ?
    C9 H9 . 0.9300 ?
    C10 C11 . 1.365(2) ?
    C10 H10 . 0.9300 ?
    C11 O1 . 1.3668(19) ?
    C11 C12 . 1.383(2) ?
    C14 O2 . 1.424(2) ?
    C14 O1 . 1.428(2) ?
    C14 H14A . 0.9700 ?
    C14 H14B . 0.9700 ?
    C12 C13 . 1.361(2) ?
    C12 O2 . 1.3731(18) ?
    C13 H13 . 0.9300 ?
loop_
    _geom_angle_atom_site_label_1
    _geom_angle_atom_site_label_2
    _geom_angle_atom_site_label_3
    _geom_angle_site_symmetry_1
    _geom_angle_site_symmetry_3
    _geom_angle
    _geom_angle_publ_flag
    C3 C2 N1 . . 125.86(13) ?
    C3 C2 C7 . . 118.93(14) ?
    N1 C2 C7 . . 115.20(13) ?
    C4 C3 C2 . . 118.99(15) ?
    C4 C3 H3 . . 120.5 ?
    C2 C3 H3 . . 120.5 ?
    C3 C4 C5 . . 121.33(16) ?
    C3 C4 H4 . . 119.3 ?
    C5 C4 H4 . . 119.3 ?
    C6 C5 C4 . . 120.75(16) ?
    C6 C5 H5 . . 119.6 ?
    C4 C5 H5 . . 119.6 ?
    C5 C6 C7 . . 118.21(15) ?
    C5 C6 H6 . . 120.9 ?
    C7 C6 H6 . . 120.9 ?
    C6 C7 C2 . . 121.78(15) ?
    C6 C7 S1 . . 129.07(12) ?
    C2 C7 S1 . . 109.16(11) ?
    N1 C1 C8 . . 125.25(13) ?
    N1 C1 S1 . . 115.30(11) ?
    C8 C1 S1 . . 119.43(10) ?
    C9 C8 C13 . . 119.81(14) ?
    C9 C8 C1 . . 120.58(13) ?
    C13 C8 C1 . . 119.60(13) ?
    C10 C9 C8 . . 122.34(14) ?
    C10 C9 H9 . . 118.8 ?
    C8 C9 H9 . . 118.8 ?
    C11 C10 C9 . . 116.70(14) ?
    C11 C10 H10 . . 121.7 ?
    C9 C10 H10 . . 121.7 ?
    C10 C11 O1 . . 127.88(15) ?
    C10 C11 C12 . . 121.77(15) ?
    O1 C11 C12 . . 110.34(14) ?
    O2 C14 O1 . . 108.49(14) ?
    O2 C14 H14A . . 110.0 ?
    O1 C14 H14A . . 110.0 ?
    O2 C14 H14B . . 110.0 ?
    O1 C14 H14B . . 110.0 ?
    H14A C14 H14B . . 108.4 ?
    C13 C12 O2 . . 128.00(14) ?
    C13 C12 C11 . . 122.54(14) ?
    O2 C12 C11 . . 109.44(13) ?
    C12 C13 C8 . . 116.84(14) ?
    C12 C13 H13 . . 121.6 ?
    C8 C13 H13 . . 121.6 ?
    C1 N1 C2 . . 110.70(12) ?
    C11 O1 C14 . . 105.23(13) ?
    C12 O2 C14 . . 105.57(13) ?
    C7 S1 C1 . . 89.62(7) ?
loop_
    _geom_torsion_atom_site_label_1
    _geom_torsion_atom_site_label_2
    _geom_torsion_atom_site_label_3
    _geom_torsion_atom_site_label_4
    _geom_torsion_site_symmetry_1
    _geom_torsion_site_symmetry_2
    _geom_torsion_site_symmetry_3
    _geom_torsion_site_symmetry_4
    _geom_torsion
    _geom_torsion_publ_flag
    N1 C2 C3 C4 . . . . -178.02(14) ?
    C7 C2 C3 C4 . . . . 1.1(2) ?
    C2 C3 C4 C5 . . . . -1.0(3) ?
    C3 C4 C5 C6 . . . . 0.4(3) ?
    C4 C5 C6 C7 . . . . 0.2(3) ?
    C5 C6 C7 C2 . . . . -0.1(2) ?
    C5 C6 C7 S1 . . . . 179.51(13) ?
    C3 C2 C7 C6 . . . . -0.5(2) ?
    N1 C2 C7 C6 . . . . 178.66(14) ?
    C3 C2 C7 S1 . . . . 179.79(12) ?
    N1 C2 C7 S1 . . . . -1.03(16) ?
    N1 C1 C8 C9 . . . . -176.37(14) ?
    S1 C1 C8 C9 . . . . 5.26(19) ?
    N1 C1 C8 C13 . . . . 4.9(2) ?
    S1 C1 C8 C13 . . . . -173.44(11) ?
    C13 C8 C9 C10 . . . . -0.4(2) ?
    C1 C8 C9 C10 . . . . -179.06(14) ?
    C8 C9 C10 C11 . . . . 0.5(2) ?
    C9 C10 C11 O1 . . . . -178.94(14) ?
    C9 C10 C11 C12 . . . . -0.1(2) ?
    C10 C11 C12 C13 . . . . -0.6(2) ?
    O1 C11 C12 C13 . . . . 178.48(13) ?
    C10 C11 C12 O2 . . . . -179.03(14) ?
    O1 C11 C12 O2 . . . . 0.01(18) ?
    O2 C12 C13 C8 . . . . 178.89(14) ?
    C11 C12 C13 C8 . . . . 0.7(2) ?
    C9 C8 C13 C12 . . . . -0.3(2) ?
    C1 C8 C13 C12 . . . . 178.46(13) ?
    C8 C1 N1 C2 . . . . -178.07(12) ?
    S1 C1 N1 C2 . . . . 0.36(15) ?
    C3 C2 N1 C1 . . . . 179.57(14) ?
    C7 C2 N1 C1 . . . . 0.45(17) ?
    C10 C11 O1 C14 . . . . -175.20(17) ?
    C12 C11 O1 C14 . . . . 5.84(18) ?
    O2 C14 O1 C11 . . . . -9.44(19) ?
    C13 C12 O2 C14 . . . . 175.75(16) ?
    C11 C12 O2 C14 . . . . -5.88(18) ?
    O1 C14 O2 C12 . . . . 9.48(19) ?
    C6 C7 S1 C1 . . . . -178.68(15) ?
    C2 C7 S1 C1 . . . . 0.98(11) ?
    N1 C1 S1 C7 . . . . -0.81(12) ?
    C8 C1 S1 C7 . . . . 177.71(11) ?
loop_
    _geom_hbond_atom_site_label_D
    _geom_hbond_atom_site_label_H
    _geom_hbond_atom_site_label_A
    _geom_hbond_site_symmetry_A
    _geom_hbond_distance_DH
    _geom_hbond_distance_HA
    _geom_hbond_distance_DA
    _geom_hbond_angle_DHA
    C5 H5 Cg1 7_545 0.93 2.79 3.624(2) 150
    C14 H14B Cg2 7_455 0.97 2.84 3.580(2) 134
_iucr_refine_instructions_details
;
TITL SM12 in Pbca
CELL  0.71073   6.3356  16.3222  22.0471   90.000   90.000   90.000
ZERR     8.00   0.0002   0.0005   0.0007    0.000    0.000    0.000
LATT   1
SYMM  1/2 - X, - Y, 1/2 + Z
SYMM  - X, 1/2 + Y, 1/2 - Z
SYMM  1/2 + X, 1/2 - Y, - Z
SFAC  C    H    N    O    S
UNIT  112  72   8    16   8
MERG   2
FMAP   2
PLAN   20
ACTA    50.00
BOND
BOND   $H
CONF
L.S.   4
WGHT    0.045900    0.588500
FVAR       0.33029
MOLE    1
C2    1    0.345285    0.555828    0.346311    11.00000    0.03542    0.03497 =
         0.03803   -0.00131   -0.00218   -0.00451
C3    1    0.501630    0.535033    0.304722    11.00000    0.04912    0.04842 =
         0.04264   -0.00303    0.00534   -0.00044
AFIX  43
H3    2    0.504359    0.559066    0.266483    11.00000   -1.20000
AFIX   0
C4    1    0.651855    0.478470    0.321012    11.00000    0.04860    0.05081 =
         0.06128   -0.01190    0.00781    0.00409
AFIX  43
H4    2    0.755369    0.463726    0.293167    11.00000   -1.20000
AFIX   0
C5    1    0.652266    0.442838    0.378257    11.00000    0.04991    0.04123 =
         0.07099   -0.00424   -0.00664    0.00925
AFIX  43
H5    2    0.756218    0.404928    0.388221    11.00000   -1.20000
AFIX   0
C6    1    0.501053    0.462953    0.420242    11.00000    0.05150    0.04547 =
         0.05227    0.00623   -0.00691    0.00398
AFIX  43
H6    2    0.501291    0.439313    0.458623    11.00000   -1.20000
AFIX   0
C7    1    0.348196    0.519353    0.403945    11.00000    0.03873    0.03891 =
         0.03911    0.00218   -0.00132   -0.00332
C1    1    0.059998    0.615679    0.383843    11.00000    0.03358    0.03962 =
         0.03227    0.00179   -0.00325   -0.00611
C8    1   -0.131618    0.665146    0.388310    11.00000    0.03264    0.03903 =
         0.03667   -0.00332   -0.00211   -0.00431
C9    1   -0.241331    0.670472    0.442683    11.00000    0.04430    0.04639 =
         0.03723   -0.00140    0.00009   -0.00179
AFIX  43
H9    2   -0.189573    0.642655    0.476359    11.00000   -1.20000
AFIX   0
C10   1   -0.425490    0.715829    0.448569    11.00000    0.04770    0.05307 =
         0.04385   -0.00721    0.00927    0.00069
AFIX  43
H10   2   -0.497148    0.719351    0.485292    11.00000   -1.20000
AFIX   0
C11   1   -0.496224    0.755008    0.397795    11.00000    0.03675    0.03725 =
         0.05282   -0.00939    0.00226    0.00054
C14   1   -0.682156    0.823426    0.329043    11.00000    0.04964    0.06526 =
         0.06804   -0.00319   -0.00450    0.01740
AFIX  23
H14A  2   -0.803543    0.796663    0.310978    11.00000   -1.20000
H14B  2   -0.697674    0.882116    0.323759    11.00000   -1.20000
AFIX   0
C12   1   -0.389848    0.749962    0.343167    11.00000    0.03906    0.03684 =
         0.04385   -0.00273   -0.00503   -0.00162
C13   1   -0.207939    0.706495    0.336491    11.00000    0.03813    0.04289 =
         0.03745   -0.00197    0.00115   -0.00126
AFIX  43
H13   2   -0.137279    0.704141    0.299558    11.00000   -1.20000
AFIX   0
N1    3    0.179278    0.610020    0.336096    11.00000    0.03776    0.04092 =
         0.03343    0.00122   -0.00063    0.00074
O1    4   -0.670102    0.803970    0.392092    11.00000    0.05111    0.06123 =
         0.06437   -0.00413    0.00517    0.01867
O2    4   -0.493430    0.796018    0.300385    11.00000    0.05113    0.06176 =
         0.05491    0.00600   -0.00320    0.01790
S1    5    0.138993    0.556122    0.445920    11.00000    0.04522    0.06615 =
         0.03865    0.01540    0.00557    0.00746
HKLF    4
REM  SM12 in Pbca
REM R1 =  0.0391 for   2243 Fo > 4sig(Fo)  and  0.0612 for all   3135 data
REM    163 parameters refined using      0 restraints
END
WGHT      0.0459      0.5885
REM Highest difference peak  0.288,  deepest hole -0.235,  1-sigma level  0.039
Q1    1   0.3326  0.5271  0.3721  11.00000  0.05    0.29
Q2    1  -0.1837  0.6795  0.3606  11.00000  0.05    0.26
Q3    1   0.1011  0.6005  0.4171  11.00000  0.05    0.24
Q4    1  -0.4555  0.7395  0.3688  11.00000  0.05    0.22
Q5    1   0.6260  0.4626  0.3497  11.00000  0.05    0.20
;
