# Supplementary material for: 2-(2H-1,3-Benzodioxol-5-yl)-1,3-benzo­thia­zole
Source: Acta Crystallogr Sect E Struct Rep Online. 2012 Mar 3;68(Pt 4):o961. doi: 10.1107/S1600536812008914 (PMC3343939; doi:10.1107/S1600536812008914)
Supplement: Supplementary file 2 [file e-68-0o961-Isup2.hkl]

#
# h,k,l, Fc-squared, Fo-squared, sigma(Fo-squared) and status flag
#
data_I
_shelx_title ' SM12 in Pbca'
_shelx_refln_list_code          4
_shelx_F_calc_maximum      302.59
_exptl_crystal_F_000      1056.00
_reflns_d_resolution_high  0.7210
 
loop_
 _symmetry_equiv_pos_as_xyz
 'x, y, z'
 '-x+1/2, -y, z+1/2'
 '-x, y+1/2, -z+1/2'
 'x+1/2, -y+1/2, -z'
 '-x, -y, -z'
 'x-1/2, y, -z-1/2'
 'x, -y-1/2, z-1/2'
 '-x-1/2, y-1/2, z'
 
_cell_length_a     6.3356
_cell_length_b    16.3222
_cell_length_c    22.0471
_cell_angle_alpha  90.000
_cell_angle_beta   90.000
_cell_angle_gamma  90.000
 
_shelx_F_squared_multiplier     1.000
 
loop_
 _refln_index_h
 _refln_index_k
 _refln_index_l
 _refln_F_squared_calc
 _refln_F_squared_meas
 _refln_F_squared_sigma
 _refln_observed_status
   2   0   0       94.50       82.38      4.18 o
   4   0   0     2157.32     2214.61     55.92 o
   6   0   0     4279.88     4329.76    105.69 o
   8   0   0      255.31      246.03     23.83 o
   2   1   0      123.72      122.11      3.58 o
   4   1   0     4733.17     4990.46     77.45 o
   6   1   0       25.71       32.07      7.00 o
   8   1   0        0.67        3.65      7.93 o
   2   2   0      157.20      163.25      3.99 o
   4   2   0     3449.75     3535.66     57.71 o
   6   2   0      748.83      749.50     28.42 o
   8   2   0       46.17       48.64      8.62 o
   2   3   0      737.28      661.87      9.38 o
   4   3   0     1028.62     1091.53     23.75 o
   6   3   0       45.69       34.17      7.31 o
   8   3   0        4.30       -3.56      5.65 o
   0   4   0    24251.26    24866.46    252.53 o
   2   4   0     5440.63     5803.02     58.84 o
   4   4   0        8.58        3.85      5.87 o
   6   4   0      403.13      426.91     17.25 o
   8   4   0      217.51      194.98     12.44 o
   2   5   0     3214.36     3164.09     33.93 o
   4   5   0       36.63       42.55      4.31 o
   6   5   0      598.44      622.26     29.65 o
   8   5   0       16.77       13.32      7.92 o
   0   6   0      156.73      150.99      3.55 o
   2   6   0     2245.03     2589.93     25.85 o
   4   6   0      178.32      169.54      7.27 o
   6   6   0        5.99       10.61      5.03 o
   8   6   0        0.01       -6.87      9.90 o
   2   7   0    11052.51    12611.06    111.74 o
   4   7   0     1284.47     1354.38     22.46 o
   6   7   0       29.36       38.50      5.97 o
   0   8   0    12027.60    11734.00    124.56 o
   2   8   0     1831.48     1802.50     24.19 o
   4   8   0      581.70      605.34     13.34 o
   6   8   0      461.30      496.93     15.20 o
   2   9   0      120.48      123.64      6.38 o
   4   9   0       28.93       32.20      3.93 o
   6   9   0       27.24       32.60      7.29 o
   0  10   0     1204.84     1325.57     16.22 o
   2  10   0      403.06      435.58     10.33 o
   4  10   0      985.74      966.42     15.92 o
   6  10   0       99.21       95.28     10.88 o
   2  11   0      240.21      251.19     12.34 o
   4  11   0      385.69      386.58     13.14 o
   6  11   0       82.57       53.81     13.66 o
   0  12   0     2704.68     2712.58     36.74 o
   2  12   0      288.36      312.32     14.13 o
   4  12   0       71.70       54.61      6.46 o
   6  12   0      115.25      137.95     17.32 o
   2  13   0      478.62      466.37     12.37 o
   4  13   0        0.10       -3.12      7.42 o
   6  13   0      124.76      105.05     16.59 o
   0  14   0     1296.01     1393.23     29.03 o
   2  14   0       98.96       82.70      6.15 o
   4  14   0       28.74       31.17     11.27 o
   6  14   0       28.85       30.80     12.92 o
   2  15   0      687.09      643.52     15.64 o
   4  15   0        0.48        2.84      9.26 o
   6  15   0       10.49       26.40     12.92 o
   0  16   0      372.26      379.12     25.85 o
   2  16   0       51.52       50.88      5.64 o
   4  16   0      235.41      220.64     13.15 o
   6  16   0       32.01       28.69     14.67 o
   2  17   0       42.56       34.12      6.68 o
   4  17   0       27.67       38.83      7.75 o
   0  18   0      275.52      241.81     22.82 o
   2  18   0      201.01      177.93     17.97 o
   4  18   0      219.81      236.18     13.97 o
   2  19   0       32.23       29.49      5.69 o
   4  19   0        1.04       -4.18      5.85 o
   0  20   0      132.58      162.98     23.01 o
   2  20   0        4.40        5.73      4.72 o
   4  20   0       12.52       28.97     14.67 o
   2  21   0        2.95        3.87     10.04 o
   0  22   0      359.67      359.05     32.54 o
   2  22   0        0.00        5.50      4.95 o
   1   1   1       36.51       47.23      1.23 o
   2   1   1     4340.61     4309.35     33.55 o
   3   1   1     3279.38     3279.20     25.62 o
   4   1   1      193.14      174.36      6.41 o
   5   1   1      228.56      222.37      7.98 o
   6   1   1        0.13       -3.25      3.25 o
   7   1   1        0.23       -2.87      4.41 o
   8   1   1       12.97        3.20      5.19 o
   0   2   1     5316.28     5050.20    153.89 o
   1   2   1      151.61      164.59      2.06 o
   2   2   1      199.38      240.31      3.86 o
   3   2   1     1678.53     1750.32     15.24 o
   4   2   1      342.69      336.33     12.23 o
   5   2   1      538.55      510.43     11.78 o
   6   2   1       12.79        7.47      4.22 o
   7   2   1       52.36       57.34      6.74 o
   8   2   1        0.86        2.12      4.82 o
   1   3   1    11296.95    11609.31     69.02 o
   2   3   1       18.58       26.34      1.26 o
   3   3   1     1338.66     1633.87     14.45 o
   4   3   1       85.53       82.83      4.62 o
   5   3   1     1078.22     1074.67     18.26 o
   6   3   1       66.91       64.48      5.88 o
   7   3   1       38.44       30.54      5.21 o
   8   3   1        4.99       -0.65      4.22 o
   0   4   1     9784.28     9873.81     96.73 o
   1   4   1    60143.16    59591.32    444.50 o
   2   4   1     1315.19     1399.89     12.62 o
   3   4   1      876.09      882.19     10.33 o
   4   4   1        0.12       -2.42      2.42 o
   5   4   1     2364.97     2311.30     27.52 o
   6   4   1      643.59      587.87     12.73 o
   7   4   1        4.17        4.10      3.85 o
   8   4   1        0.01       -3.57      4.40 o
   1   5   1     1342.63     1367.97     12.43 o
   2   5   1      425.31      549.69      6.11 o
   3   5   1       82.81       95.04      3.29 o
   4   5   1        0.26       -0.72      1.87 o
   5   5   1      165.08      175.89      7.89 o
   6   5   1       41.18       46.32      4.47 o
   7   5   1        0.09        1.84      3.84 o
   8   5   1        0.41       -2.09      4.38 o
   0   6   1     2213.57     2231.88     21.78 o
   1   6   1      272.68      280.63      4.23 o
   2   6   1      271.23      280.32      3.94 o
   3   6   1      374.89      399.32      6.50 o
   4   6   1      205.08      192.39      4.88 o
   5   6   1     1695.46     1677.39     21.56 o
   6   6   1       66.70       56.02      4.66 o
   7   6   1       37.96       47.60      5.24 o
   8   6   1       28.07       46.64      9.98 o
   1   7   1      121.65      104.47      4.01 o
   2   7   1      152.63      146.54      4.89 o
   3   7   1     1076.55     1122.61     11.88 o
   4   7   1        1.98        2.90      2.32 o
   5   7   1       96.37       81.91      4.57 o
   6   7   1      129.24      122.61      5.94 o
   7   7   1      134.83      140.90      7.80 o
   0   8   1      124.28      134.82      2.77 o
   1   8   1      386.31      405.18      7.50 o
   2   8   1      961.92      969.41      9.70 o
   3   8   1      306.36      317.62      5.19 o
   4   8   1       77.57       77.02      3.98 o
   5   8   1      139.64      154.37      5.89 o
   6   8   1       26.59       24.81      4.03 o
   7   8   1        6.58       13.02      6.25 o
   1   9   1      178.19      153.79      3.99 o
   2   9   1       71.44       88.86      7.43 o
   3   9   1     1298.53     1283.71     13.21 o
   4   9   1       53.83       48.85      2.92 o
   5   9   1      518.82      491.56      8.82 o
   6   9   1       26.39       32.73      4.98 o
   7   9   1       97.59       90.26     12.82 o
   0  10   1      189.56      187.97      3.53 o
   1  10   1      397.28      476.76      5.48 o
   2  10   1        0.49        1.30      1.64 o
   3  10   1       42.51       41.78      2.47 o
   4  10   1        0.79       -2.22      2.22 o
   5  10   1        1.41       -0.84      2.76 o
   6  10   1        0.02       -1.34      4.27 o
   7  10   1        0.22        3.16      7.29 o
   1  11   1      125.26      153.86      3.27 o
   2  11   1        5.14        0.71      2.37 o
   3  11   1       23.52       28.35      3.10 o
   4  11   1      134.81      122.32      5.48 o
   5  11   1       95.93      105.00      6.50 o
   6  11   1       10.25       23.47      6.89 o
   7  11   1        5.39        3.64      8.96 o
   0  12   1      120.82      111.98      2.84 o
   1  12   1      456.12      441.72      6.08 o
   2  12   1       30.62       26.53      2.80 o
   3  12   1        0.30        1.30      2.45 o
   4  12   1       90.88       88.37      6.51 o
   5  12   1      305.05      329.89     16.30 o
   6  12   1       11.58       14.10     17.55 o
   7  12   1        0.61        8.96     18.52 o
   1  13   1       13.33        9.31      1.96 o
   2  13   1      280.70      286.65      9.24 o
   3  13   1      174.82      168.10      5.87 o
   4  13   1       35.75       33.63      7.70 o
   5  13   1       17.85       13.94      7.24 o
   6  13   1        0.10       -5.27      6.84 o
   7  13   1       40.42       56.83     16.41 o
   0  14   1       18.14       20.85      4.12 o
   1  14   1      384.50      372.50      7.34 o
   2  14   1       11.96        9.20      2.38 o
   3  14   1      190.94      190.99      9.34 o
   4  14   1       22.02       33.70     10.63 o
   5  14   1       50.85       38.74     14.71 o
   6  14   1        0.24        2.47      7.22 o
   1  15   1       56.26       55.66      3.49 o
   2  15   1        0.08        2.39      2.74 o
   3  15   1        0.82        3.81      4.18 o
   4  15   1        4.47        6.80      4.99 o
   5  15   1       43.37       25.33      8.59 o
   6  15   1       31.58       27.50     14.90 o
   0  16   1      338.63      327.60     27.18 o
   1  16   1       51.44       49.40      5.19 o
   2  16   1        9.34       13.32      3.18 o
   3  16   1       46.04       48.58      4.89 o
   4  16   1       18.24       16.78      5.74 o
   5  16   1        3.73       10.64      5.64 o
   6  16   1        6.81        8.76     11.09 o
   1  17   1      295.26      302.77      8.08 o
   2  17   1       68.56       67.36      4.57 o
   3  17   1        1.46        3.92      3.57 o
   4  17   1       12.03       15.58      4.53 o
   5  17   1        1.92        4.19      4.78 o
   0  18   1       24.27       41.88      9.62 o
   1  18   1       46.46       47.67      3.77 o
   2  18   1       15.08       19.95      3.57 o
   3  18   1       17.03       14.98      6.22 o
   4  18   1        3.24        4.63      4.28 o
   5  18   1        1.46        1.85      4.57 o
   1  19   1       27.98       39.40      4.79 o
   2  19   1        0.08        0.01      3.07 o
   3  19   1       54.12       54.17      5.32 o
   4  19   1        4.83        8.47      4.57 o
   0  20   1      198.52      244.34     43.40 o
   1  20   1       40.54       44.86      7.64 o
   2  20   1       18.90       27.20      4.14 o
   3  20   1        9.45        7.28      6.87 o
   4  20   1        8.93       12.72      4.84 o
   1  21   1        3.34       -4.05      6.32 o
   2  21   1        0.05        0.46      3.24 o
   3  21   1        0.09        3.07      4.03 o
   0  22   1        5.24        9.64     10.36 o
   1  22   1      124.07      114.94     15.11 o
   1   0   2     3298.67     3345.85     34.06 o
   2   0   2      120.73      128.92      4.09 o
   3   0   2       98.41       87.54      3.93 o
   4   0   2     1416.35     1365.93     27.64 o
   5   0   2     1567.39     1560.19     32.99 o
   6   0   2      100.68      103.69     18.33 o
   7   0   2      477.02      475.14     20.29 o
   8   0   2       58.26       73.62      9.49 o
   1   1   2     4346.08     4413.29     29.59 o
   2   1   2      820.28      796.30      7.62 o
   3   1   2     1434.78     1621.66     15.32 o
   4   1   2        1.12        3.63      2.40 o
   5   1   2      141.71      131.85      6.61 o
   6   1   2        0.46       -3.86      4.49 o
   7   1   2       50.97       50.43      6.30 o
   8   1   2        0.33       -3.92      4.56 o
   0   2   2     1871.34     1871.64     13.29 o
   1   2   2     6545.22     6933.83     48.88 o
   2   2   2        0.21        0.12      0.80 o
   3   2   2     1911.57     2089.81     18.79 o
   4   2   2      425.19      412.16      9.32 o
   5   2   2       66.84       50.36      4.58 o
   6   2   2      123.29      110.49      6.87 o
   7   2   2      108.92      103.90      9.27 o
   8   2   2       30.01       31.60      5.99 o
   1   3   2    33637.10    33856.93    223.81 o
   2   3   2     2244.02     2180.09     17.17 o
   3   3   2      411.06      346.92      5.54 o
   4   3   2      100.10       87.07      6.35 o
   5   3   2        0.39        0.43      4.50 o
   6   3   2      480.26      490.88     11.62 o
   7   3   2      160.52      152.22      8.30 o
   8   3   2       52.54       42.96      6.32 o
   0   4   2      107.32      105.14      1.77 o
   1   4   2     1814.96     1914.20     15.06 o
   2   4   2        8.30        9.28      1.15 o
   3   4   2      549.68      668.83      8.76 o
   4   4   2      108.31      103.21      4.20 o
   5   4   2      146.11      144.98      6.33 o
   6   4   2        7.02        2.94      4.00 o
   7   4   2       54.49       49.02      5.71 o
   8   4   2       12.24       17.03      4.91 o
   1   5   2     1584.88     1775.60     14.02 o
   2   5   2     4275.22     4486.10     31.15 o
   3   5   2     1116.82     1029.03     11.74 o
   4   5   2      171.79      153.52      6.57 o
   5   5   2        0.91        0.95      2.83 o
   6   5   2      159.73      150.72      7.39 o
   7   5   2       12.41       20.33      4.39 o
   8   5   2       38.46       40.89      6.79 o
   0   6   2      441.82      433.61      6.39 o
   1   6   2      341.44      355.00      5.13 o
   2   6   2      452.99      435.71      5.26 o
   3   6   2       25.70       30.33      2.70 o
   4   6   2       93.48       86.07      3.87 o
   5   6   2        0.11        2.66      2.79 o
   6   6   2      127.19      133.70      6.08 o
   7   6   2        0.06       -0.03      3.83 o
   8   6   2        0.10        1.15      7.57 o
   1   7   2      288.36      303.78      4.30 o
   2   7   2     1852.68     1804.46     14.51 o
   3   7   2       92.14      107.92      3.54 o
   4   7   2      321.82      348.33      7.08 o
   5   7   2      260.94      251.07      7.04 o
   6   7   2      129.54      133.46      8.31 o
   7   7   2      145.26      150.97      8.47 o
   0   8   2     1163.94     1185.01     15.35 o
   1   8   2      403.66      363.01      5.70 o
   2   8   2      683.61      678.99      8.21 o
   3   8   2      185.03      201.40      4.61 o
   4   8   2     1089.54     1076.06     12.67 o
   5   8   2      768.98      705.53     11.61 o
   6   8   2        0.02        0.06      3.27 o
   7   8   2        7.57       11.82      6.18 o
   1   9   2        2.56        2.04      0.95 o
   2   9   2       45.50       46.10      3.18 o
   3   9   2        6.87        8.45      1.86 o
   4   9   2       16.70       22.03      2.73 o
   5   9   2       15.00       20.66      3.53 o
   6   9   2        0.29       -3.82      4.92 o
   7   9   2        5.47        1.72      7.64 o
   0  10   2     2432.45     2320.80     27.57 o
   1  10   2      317.24      320.92      4.51 o
   2  10   2       11.49        5.24      1.40 o
   3  10   2       11.88       14.78      2.27 o
   4  10   2        0.92        7.30      3.12 o
   5  10   2        0.12        1.43      3.59 o
   6  10   2      113.83      123.79      9.09 o
   7  10   2        2.01       -2.96      7.58 o
   1  11   2        8.27       16.01      1.44 o
   2  11   2      143.16      140.22      4.41 o
   3  11   2      154.84      149.97      5.36 o
   4  11   2      148.19      143.75      5.52 o
   5  11   2       49.09       39.46      5.02 o
   6  11   2       18.81       15.39      6.29 o
   7  11   2       97.46      114.46     13.27 o
   0  12   2       60.86       59.66      2.63 o
   1  12   2      710.58      727.33      7.18 o
   2  12   2        3.99        1.14      3.30 o
   3  12   2      270.24      265.15      6.88 o
   4  12   2      494.52      467.11     12.71 o
   5  12   2       44.36       68.59     14.11 o
   6  12   2       18.01       11.96      6.14 o
   7  12   2       21.10       12.37     13.11 o
   1  13   2      269.38      259.54      5.09 o
   2  13   2      882.90      883.55     12.92 o
   3  13   2      112.37      112.50      8.16 o
   4  13   2        8.23       10.77      4.37 o
   5  13   2        0.06       -8.52     10.40 o
   6  13   2       37.87       34.25      8.89 o
   7  13   2       24.72       29.79     14.02 o
   0  14   2       79.86       77.24      4.48 o
   1  14   2       42.44       51.95      3.59 o
   2  14   2        4.42        5.84      4.83 o
   3  14   2        0.03       -2.78      3.86 o
   4  14   2      150.32      139.55      9.12 o
   5  14   2        3.63        2.67      7.84 o
   6  14   2        2.24       -7.45      7.45 o
   1  15   2       43.21       46.64      3.24 o
   2  15   2       18.27       19.82      3.28 o
   3  15   2        9.55       15.22      4.88 o
   4  15   2       18.62       17.73      5.70 o
   5  15   2        7.83       10.70      5.81 o
   6  15   2       24.81       45.29     11.14 o
   0  16   2       37.62       32.93      8.15 o
   1  16   2      212.72      209.55      7.44 o
   2  16   2        0.02        1.62      2.75 o
   3  16   2        4.46        1.72      3.31 o
   4  16   2        1.61       12.79      5.60 o
   5  16   2       13.36       18.09      8.51 o
   6  16   2       30.11       39.23     10.96 o
   1  17   2      387.64      390.71     12.05 o
   2  17   2       39.05       40.73      4.07 o
   3  17   2       93.98       81.47      7.44 o
   4  17   2       30.38       31.77      5.49 o
   5  17   2        2.22       -1.30      7.78 o
   0  18   2      171.05      189.11     15.13 o
   1  18   2       40.28       42.34      3.53 o
   2  18   2        0.71       -1.31      2.85 o
   3  18   2       66.19       74.03      6.42 o
   4  18   2       12.58       15.67      4.78 o
   5  18   2        0.59       -2.47      5.79 o
   1  19   2      176.89      172.31      7.88 o
   2  19   2       33.52       34.17      6.51 o
   3  19   2        3.21        9.62      4.07 o
   4  19   2        0.82        3.07      4.18 o
   0  20   2        4.38       24.78     11.64 o
   1  20   2        3.75       12.94      6.30 o
   2  20   2        1.32        5.14      4.03 o
   3  20   2        1.19        0.07      3.56 o
   4  20   2        7.29        3.80      8.76 o
   1  21   2        4.07        3.01      6.54 o
   2  21   2        2.15       -0.55      3.63 o
   3  21   2       43.11       33.66      5.54 o
   0  22   2        9.99       10.94      9.97 o
   1  22   2        3.76        3.96      8.11 o
   1   1   3     2477.66     2370.63     15.00 o
   2   1   3     3816.32     3739.34     26.13 o
   3   1   3     1402.13     1424.05     13.08 o
   4   1   3        7.96       12.53      2.83 o
   5   1   3       84.05       82.45      5.41 o
   6   1   3       70.55       55.54      5.77 o
   7   1   3      550.93      596.84     25.24 o
   8   1   3       15.19       12.61      4.98 o
   0   2   3    15446.04    15337.49    107.63 o
   1   2   3      129.52      176.45      2.15 o
   2   2   3      113.25      117.69      2.51 o
   3   2   3       16.35       17.48      1.60 o
   4   2   3      611.24      599.46     14.19 o
   5   2   3      199.46      208.26      7.02 o
   6   2   3       38.86       36.84      4.78 o
   7   2   3       31.44       23.82      5.03 o
   8   2   3       22.12       27.31      6.02 o
   1   3   3    31003.92    31725.30    187.67 o
   2   3   3       78.81       77.64      2.18 o
   3   3   3     4200.15     4587.36     36.89 o
   4   3   3       26.40       25.65      2.94 o
   5   3   3      540.62      511.88     16.58 o
   6   3   3      217.58      221.58      8.27 o
   7   3   3      189.17      210.86     11.08 o
   8   3   3        6.20        3.65      5.01 o
   0   4   3      286.83      308.18      3.26 o
   1   4   3    10123.07    10597.63     69.67 o
   2   4   3     3661.07     3868.82     30.62 o
   3   4   3      421.55      408.18      6.48 o
   4   4   3     4142.33     4167.55     41.49 o
   5   4   3      431.42      450.46     11.55 o
   6   4   3      157.02      134.28      6.89 o
   7   4   3      168.45      202.81      9.01 o
   8   4   3        5.23        6.71      5.00 o
   1   5   3     1233.39     1192.17     10.19 o
   2   5   3      191.11      204.29      3.20 o
   3   5   3        6.71        8.96      2.27 o
   4   5   3        2.85       -2.28      2.28 o
   5   5   3      117.18      111.05      6.22 o
   6   5   3       49.68       63.80      5.83 o
   7   5   3        0.02       -1.14      4.10 o
   8   5   3       13.17       14.91      6.20 o
   0   6   3      220.26      235.01      4.10 o
   1   6   3     2039.20     1999.38     17.39 o
   2   6   3      417.65      423.51      5.26 o
   3   6   3      233.87      254.95      6.53 o
   4   6   3     1179.41     1136.39     13.92 o
   5   6   3        2.14        0.85      4.64 o
   6   6   3        3.85        1.89      3.44 o
   7   6   3       20.07       15.78      4.38 o
   8   6   3       45.11       70.21     15.49 o
   1   7   3      199.77      220.49      3.62 o
   2   7   3     7279.53     7103.67     55.50 o
   3   7   3     1039.71     1001.62     11.62 o
   4   7   3      454.72      414.79      8.33 o
   5   7   3      310.52      298.42      7.56 o
   6   7   3      265.54      238.05      7.66 o
   7   7   3      138.73      165.44     21.88 o
   0   8   3      305.47      320.06      6.25 o
   1   8   3      166.68      172.66      3.32 o
   2   8   3     3794.58     4044.80     30.83 o
   3   8   3      500.46      487.18      7.24 o
   4   8   3      982.32      962.08     12.49 o
   5   8   3        0.06       -2.54      2.54 o
   6   8   3        3.86        3.74      4.03 o
   7   8   3        0.14        0.08      6.83 o
   1   9   3     3590.65     3768.48     29.60 o
   2   9   3      388.71      360.28      6.65 o
   3   9   3      522.91      513.46      7.10 o
   4   9   3      376.08      349.20      6.90 o
   5   9   3      109.43       82.75      4.80 o
   6   9   3      286.16      286.76     12.02 o
   7   9   3       12.23       11.92     12.37 o
   0  10   3       22.78       22.89      2.73 o
   1  10   3      937.10     1008.27      9.96 o
   2  10   3       44.70       43.56      2.96 o
   3  10   3      283.58      285.47      5.83 o
   4  10   3      172.71      152.06      5.06 o
   5  10   3      241.32      250.62      8.28 o
   6  10   3       22.90       23.89      5.75 o
   7  10   3       32.51       21.91     13.75 o
   1  11   3      584.20      617.46      8.16 o
   2  11   3      798.35      787.69     14.43 o
   3  11   3      785.26      816.12     12.42 o
   4  11   3        6.93        5.92      2.68 o
   5  11   3       16.34       14.94      4.39 o
   6  11   3       74.33       75.91      8.30 o
   7  11   3       91.68      107.86     16.55 o
   0  12   3      129.50      122.77      4.96 o
   1  12   3      108.92      103.92      3.51 o
   2  12   3        8.16        5.99      3.19 o
   3  12   3       57.08       63.87      6.09 o
   4  12   3      135.05      143.66      7.32 o
   5  12   3        8.02       18.90      4.56 o
   6  12   3       12.45       13.92      6.18 o
   7  12   3        0.17       -1.65     11.18 o
   1  13   3       18.99       19.89      1.93 o
   2  13   3      382.60      378.88     13.15 o
   3  13   3      138.21      136.88      6.49 o
   4  13   3        1.28       -3.35      3.35 o
   5  13   3       69.80       75.11     11.23 o
   6  13   3        0.01        0.67      6.34 o
   7  13   3       33.08       69.11     17.23 o
   0  14   3        6.06       18.07      4.22 o
   1  14   3       73.72       89.69      4.42 o
   2  14   3      252.62      264.50      9.14 o
   3  14   3       42.54       42.78      4.63 o
   4  14   3       11.09       11.51      6.75 o
   5  14   3        1.73        1.88      6.64 o
   6  14   3        1.52       14.13      9.40 o
   1  15   3        0.18       -2.71      3.40 o
   2  15   3      464.46      466.58     12.15 o
   3  15   3      290.03      274.65     11.51 o
   4  15   3       78.63      107.20      8.50 o
   5  15   3       44.60       59.51     10.17 o
   6  15   3       15.38       22.18     13.20 o
   0  16   3       46.65       32.47     10.04 o
   1  16   3       85.42       83.89      6.34 o
   2  16   3      153.30      141.95      5.85 o
   3  16   3       74.60       78.81     11.66 o
   4  16   3       79.79       88.66     12.64 o
   5  16   3       17.34       17.23      8.75 o
   6  16   3       44.68       62.52     18.42 o
   1  17   3        8.37        9.82      2.52 o
   2  17   3      155.38      164.54     10.20 o
   3  17   3       67.59       62.86      5.29 o
   4  17   3        0.91       -0.34      5.06 o
   5  17   3        0.01       -0.49      7.80 o
   0  18   3       38.85       50.82     10.27 o
   1  18   3       20.47       13.51      4.28 o
   2  18   3       14.73       21.85      3.55 o
   3  18   3        1.62        3.30      3.60 o
   4  18   3        2.91        7.38      4.33 o
   5  18   3        2.01       -7.68      7.68 o
   1  19   3        5.39        1.28      4.31 o
   2  19   3       87.05       81.27      8.22 o
   3  19   3        5.82       11.50      3.97 o
   4  19   3        2.98       -7.12      7.14 o
   0  20   3      523.10      559.04     25.16 o
   1  20   3       24.80       20.66      7.34 o
   2  20   3       36.64       32.01      3.85 o
   3  20   3        1.22        2.28      3.69 o
   1  21   3       16.63       10.73      9.22 o
   2  21   3       38.33       27.44      3.63 o
   3  21   3        7.24       -2.99      4.87 o
   0  22   3        3.35       -4.43     22.37 o
   1  22   3       17.06        9.14      8.54 o
   0   0   4    91560.66    89885.39   1013.47 o
   1   0   4     1849.18     1818.66     16.34 o
   2   0   4     2232.93     2429.78     24.02 o
   3   0   4     2790.34     2861.71     32.52 o
   4   0   4     1430.63     1590.56     45.05 o
   5   0   4     1753.11     1696.47     35.09 o
   6   0   4      607.21      629.45     20.80 o
   7   0   4       16.59       12.18      6.24 o
   8   0   4        3.30        6.67      6.95 o
   1   1   4     2605.68     2622.77     16.64 o
   2   1   4     2890.39     2997.87     22.77 o
   3   1   4      131.60      154.85      3.42 o
   4   1   4     1377.51     1476.54     18.61 o
   5   1   4       12.94       12.19      3.28 o
   6   1   4       24.39       14.43      4.00 o
   7   1   4      232.58      243.61     14.22 o
   8   1   4       20.28       22.26      5.41 o
   0   2   4      794.35      765.81      8.31 o
   1   2   4     6763.79     6786.68     40.94 o
   2   2   4       15.74       13.68      1.23 o
   3   2   4      783.42      791.68      9.24 o
   4   2   4       16.72       26.57      2.95 o
   5   2   4      422.01      410.89      9.59 o
   6   2   4        0.64       -3.37      3.37 o
   7   2   4        4.27        0.58      4.19 o
   8   2   4       12.76        9.65      5.05 o
   1   3   4     8789.73     8825.20     52.91 o
   2   3   4      624.01      686.07      7.47 o
   3   3   4      309.43      257.31      6.57 o
   4   3   4       36.55       31.94      2.77 o
   5   3   4        0.25       -2.83      2.83 o
   6   3   4      523.10      534.65     12.51 o
   7   3   4      164.68      170.19      8.40 o
   8   3   4       34.42       35.03      5.59 o
   0   4   4      266.94      295.72      3.36 o
   1   4   4    12951.68    13293.39     87.00 o
   2   4   4       49.29       64.84      2.07 o
   3   4   4       71.73       85.60      3.40 o
   4   4   4        1.80        6.38      2.33 o
   5   4   4      764.02      747.31     13.17 o
   6   4   4       97.40      102.82      6.25 o
   7   4   4        0.00       -0.10      5.11 o
   8   4   4       53.29       50.10      7.26 o
   1   5   4     5163.10     5301.57     38.17 o
   2   5   4      912.34      889.14      8.46 o
   3   5   4      224.16      199.33      4.83 o
   4   5   4      298.44      313.70      6.57 o
   5   5   4       56.04       59.07      4.50 o
   6   5   4       13.84        3.82      3.64 o
   7   5   4      454.46      485.45     12.97 o
   8   5   4       52.33       71.21     11.95 o
   0   6   4       44.31       49.79      1.68 o
   1   6   4      870.43      828.54      7.88 o
   2   6   4      421.32      506.45      6.03 o
   3   6   4       10.22       10.24      1.89 o
   4   6   4      398.52      424.47      8.21 o
   5   6   4        5.68        1.54      3.17 o
   6   6   4       23.74       28.17      6.99 o
   7   6   4      116.37      113.91      7.24 o
   8   6   4        0.61        5.75      8.35 o
   1   7   4     5717.28     5846.03     42.64 o
   2   7   4     9725.99    10412.59     85.98 o
   3   7   4      102.37      111.87      4.40 o
   4   7   4      359.61      390.26      7.18 o
   5   7   4      614.59      585.50     14.87 o
   6   7   4       25.59       29.24      4.45 o
   7   7   4      211.41      224.81     17.34 o
   8   7   4       66.47       80.11     15.95 o
   0   8   4      154.31      150.50      3.66 o
   1   8   4      253.22      268.88      4.88 o
   2   8   4     1894.83     1931.83     18.37 o
   3   8   4       92.88       80.85      3.21 o
   4   8   4      164.13      173.96      5.19 o
   5   8   4      209.71      211.70      7.80 o
   6   8   4       58.00       56.51      5.06 o
   7   8   4       22.68       13.67      8.03 o
   1   9   4       47.71       49.81      2.33 o
   2   9   4      560.11      558.79      9.23 o
   3   9   4        9.52       10.37      2.44 o
   4   9   4       12.34       12.05      2.38 o
   5   9   4       32.81       30.76      3.72 o
   6   9   4       22.03       23.98      5.07 o
   7   9   4       31.79       34.14      9.95 o
   0  10   4       29.95       40.37      2.99 o
   1  10   4      216.23      171.68      5.13 o
   2  10   4      783.16      808.33     11.00 o
   3  10   4      463.57      455.25      6.91 o
   4  10   4        8.90        2.64      2.24 o
   5  10   4      157.49      169.64      8.86 o
   6  10   4       15.08       17.81      5.62 o
   7  10   4       35.16       15.58     13.66 o
   1  11   4      474.66      461.71      8.17 o
   2  11   4      117.20      123.38      5.19 o
   3  11   4     6707.84     6383.64     56.51 o
   4  11   4       12.11       18.79      4.04 o
   5  11   4       90.90       80.98      7.26 o
   6  11   4       20.37       24.46      5.29 o
   7  11   4        7.54       11.64     12.01 o
   0  12   4        3.96        5.43      2.44 o
   1  12   4      531.90      530.08      9.17 o
   2  12   4      320.01      309.51      9.24 o
   3  12   4      118.72      121.01      5.87 o
   4  12   4       34.52       26.51      4.02 o
   5  12   4        1.40        7.06      4.18 o
   6  12   4        0.06        4.34      5.68 o
   7  12   4        0.03        4.49     11.82 o
   1  13   4      472.90      467.29      8.85 o
   2  13   4      246.34      245.85     12.08 o
   3  13   4      213.23      208.93      7.90 o
   4  13   4       27.32       17.66      4.60 o
   5  13   4        2.31        5.36      5.47 o
   6  13   4        1.24        4.16      6.07 o
   7  13   4      320.39      361.07     29.24 o
   0  14   4     1037.93     1008.14     19.99 o
   1  14   4      215.71      211.17      5.33 o
   2  14   4      168.66      153.01      7.55 o
   3  14   4      423.10      381.15     10.51 o
   4  14   4       15.85       25.97      5.74 o
   5  14   4       12.00       16.30      7.80 o
   6  14   4       17.27        5.41     12.10 o
   1  15   4      594.85      612.93     12.69 o
   2  15   4       29.96       36.15      4.92 o
   3  15   4      562.58      557.11     12.98 o
   4  15   4       68.03       66.73      8.04 o
   5  15   4       62.37       56.14      9.79 o
   6  15   4       13.91       24.11     13.84 o
   0  16   4      254.95      235.62     14.39 o
   1  16   4       59.45       59.92      5.18 o
   2  16   4       31.51       25.86      3.57 o
   3  16   4      182.57      197.60     10.46 o
   4  16   4        0.01       -0.48      9.75 o
   5  16   4        1.33       -2.55      7.13 o
   6  16   4        6.19       -4.58     12.83 o
   1  17   4       87.64       86.98      5.99 o
   2  17   4        0.97        0.86      3.39 o
   3  17   4        0.52        4.50      4.96 o
   4  17   4       19.56       11.30      5.87 o
   5  17   4       10.61       11.30      9.07 o
   0  18   4       11.20       16.25      8.13 o
   1  18   4      185.90      163.57      7.85 o
   2  18   4        8.43        8.31      4.08 o
   3  18   4        0.42        0.00      3.49 o
   4  18   4       26.02        9.77      5.95 o
   5  18   4        1.70        0.05      8.37 o
   1  19   4       40.86       41.01      5.79 o
   2  19   4       49.43       44.24      7.33 o
   3  19   4       43.90       44.89      5.03 o
   4  19   4        6.51        9.33      4.47 o
   0  20   4       54.00       56.94     15.22 o
   1  20   4       43.42       35.63      8.36 o
   2  20   4        2.22        4.23      2.86 o
   3  20   4        0.95       -2.02      3.78 o
   1  21   4        0.64       -1.45      8.66 o
   2  21   4       15.30        9.33      9.87 o
   3  21   4       13.66       19.77      4.68 o
   0  22   4      135.95      108.78     15.26 o
   1  22   4       21.38       20.18      8.72 o
   1   1   5      285.09      273.61      3.16 o
   2   1   5     1556.16     1454.63     13.28 o
   3   1   5      123.41      156.44      3.85 o
   4   1   5        0.05       -2.01      2.29 o
   5   1   5      151.53      152.81      6.31 o
   6   1   5      668.11      665.14     12.56 o
   7   1   5        1.47        3.33      3.90 o
   8   1   5       23.76       28.99      6.15 o
   0   2   5     2798.99     2594.29     27.25 o
   1   2   5       30.03       46.31      1.37 o
   2   2   5      720.63      695.11      6.80 o
   3   2   5       40.33       45.70      2.78 o
   4   2   5      366.60      354.92      7.90 o
   5   2   5      149.00      149.72      6.30 o
   6   2   5        1.18       -3.48      3.50 o
   7   2   5        3.13       -2.66      3.63 o
   8   2   5       76.42       80.99      7.50 o
   1   3   5       10.27       13.91      0.87 o
   2   3   5     1301.36     1331.47     11.68 o
   3   3   5     1353.31     1522.09     17.40 o
   4   3   5      391.34      399.27      7.55 o
   5   3   5      226.23      221.00      7.32 o
   6   3   5       28.92       31.82      4.74 o
   7   3   5        8.38        1.23      4.26 o
   8   3   5       26.00       32.30      6.06 o
   0   4   5        0.67        0.13      0.80 o
   1   4   5     2166.27     2385.65     14.88 o
   2   4   5      154.00      148.49      3.13 o
   3   4   5      652.46      734.86     10.27 o
   4   4   5     2313.04     2271.51     25.29 o
   5   4   5      188.84      186.17      8.57 o
   6   4   5       99.05      100.93      6.21 o
   7   4   5        0.00       -4.60      4.60 o
   8   4   5       82.40       76.77     15.81 o
   1   5   5      553.51      578.39      5.69 o
   2   5   5      179.27      198.51      3.49 o
   3   5   5     2087.07     2145.07     20.61 o
   4   5   5      133.24      139.63      6.52 o
   5   5   5       10.94       17.52      5.28 o
   6   5   5      115.05      103.87      6.88 o
   7   5   5       29.59       42.11      6.37 o
   8   5   5       32.72       48.27      8.81 o
   0   6   5     9254.37     9368.83     70.52 o
   1   6   5       28.52       29.85      1.74 o
   2   6   5       65.19       63.08      4.49 o
   3   6   5       47.75       54.86      2.61 o
   4   6   5     1922.12     1912.22     20.00 o
   5   6   5      155.97      148.62      9.95 o
   6   6   5       16.42       18.81      4.48 o
   7   6   5        8.45        0.04      4.78 o
   8   6   5        0.04       -8.01      8.01 o
   1   7   5      659.74      692.49      6.86 o
   2   7   5     4801.16     4790.97     46.21 o
   3   7   5      385.94      429.87      7.48 o
   4   7   5      221.78      221.95      5.54 o
   5   7   5        2.65       -2.83      2.83 o
   6   7   5       25.76       20.88      4.65 o
   7   7   5        0.46        7.02      7.20 o
   8   7   5       17.44        6.51     12.10 o
   0   8   5     1265.47     1235.33     14.15 o
   1   8   5        2.82        1.13      1.09 o
   2   8   5     2126.91     2188.25     20.35 o
   3   8   5       26.73       36.73      2.74 o
   4   8   5       55.33       54.17      4.44 o
   5   8   5       62.05       59.33      4.21 o
   6   8   5       14.42        6.85      4.49 o
   7   8   5       46.34       38.64      7.59 o
   1   9   5       56.02       56.56      2.55 o
   2   9   5     2369.36     2335.25     23.60 o
   3   9   5       85.95       78.71      3.84 o
   4   9   5      250.47      243.92      6.37 o
   5   9   5        2.18        1.74      2.91 o
   6   9   5      350.72      385.70     11.95 o
   7   9   5       58.52       80.42     11.11 o
   0  10   5     1387.60     1361.55     15.75 o
   1  10   5      126.58      153.82      4.21 o
   2  10   5      362.44      323.22      6.67 o
   3  10   5      184.31      169.52      5.61 o
   4  10   5       71.25       56.83      3.38 o
   5  10   5        8.62       10.91      3.99 o
   6  10   5       30.09       26.79      6.87 o
   7  10   5        0.09        3.85     13.57 o
   1  11   5       14.27       15.13      2.18 o
   2  11   5     1423.24     1452.21     16.92 o
   3  11   5       73.78       98.64     10.30 o
   4  11   5       93.21      101.36      5.58 o
   5  11   5        5.61        9.07      4.15 o
   6  11   5       39.64       48.99     10.13 o
   0  12   5      938.04      917.19     14.26 o
   1  12   5      106.35      111.46      5.58 o
   2  12   5       31.35       32.74      3.87 o
   3  12   5        0.57       -1.49      2.99 o
   4  12   5      151.56      171.15      7.18 o
   5  12   5       46.93       60.68      5.92 o
   6  12   5        8.80        1.13     11.69 o
   7  12   5        5.81       -3.30     11.55 o
   1  13   5        0.80        2.70      2.61 o
   2  13   5       99.28      117.16      6.69 o
   3  13   5       21.26       14.74      3.22 o
   4  13   5        7.67       14.16      3.65 o
   5  13   5       43.57       36.48      6.95 o
   6  13   5       24.41       22.23     14.57 o
   7  13   5        5.27       -2.11     12.56 o
   0  14   5        6.98        7.83      3.81 o
   1  14   5       21.96       17.09      4.01 o
   2  14   5       15.98       23.40      4.74 o
   3  14   5       26.18       27.67      4.10 o
   4  14   5      206.54      219.54      8.12 o
   5  14   5        0.02        2.80      5.79 o
   6  14   5        4.57        8.13     11.32 o
   1  15   5      176.73      172.28      7.91 o
   2  15   5      286.25      290.10     10.00 o
   3  15   5       54.08       62.33      5.42 o
   4  15   5      147.28      137.60      9.44 o
   5  15   5        0.64       -6.32      6.54 o
   6  15   5        2.38      -11.37     11.37 o
   0  16   5        6.86        0.59      5.92 o
   1  16   5        0.61        2.09      3.85 o
   2  16   5       60.38       57.08      5.87 o
   3  16   5       13.21       14.43      5.35 o
   4  16   5       10.27        6.64      5.32 o
   5  16   5        9.68       -2.83      7.10 o
   6  16   5       14.45       42.72     16.68 o
   1  17   5       74.88       85.83      6.60 o
   2  17   5       40.90       43.23      4.00 o
   3  17   5       84.75       82.58     10.00 o
   4  17   5        3.20       -5.54      5.54 o
   5  17   5        0.91       -9.90      9.90 o
   0  18   5      102.43      103.35     12.23 o
   1  18   5        2.90       -1.23      5.10 o
   2  18   5       38.66       34.24      4.54 o
   3  18   5        5.47       -2.21      3.45 o
   4  18   5        6.74       12.84      6.30 o
   5  18   5        0.06       20.53     14.76 o
   1  19   5       11.36        5.12      4.67 o
   2  19   5      147.56      135.62      5.70 o
   3  19   5       18.73        8.47      5.00 o
   4  19   5        7.50       13.30      4.80 o
   0  20   5        0.46       11.41      8.70 o
   1  20   5        1.14        7.34      6.54 o
   2  20   5       11.79       15.78      5.11 o
   3  20   5        8.03        5.43      6.17 o
   1  21   5        0.01       -2.51      6.59 o
   2  21   5       10.29       10.58      5.60 o
   0  22   5        1.54        7.88     14.85 o
   1  22   5        2.06        6.73      7.99 o
   0   0   6      329.36      297.07      6.00 o
   1   0   6        4.58        8.61      1.04 o
   2   0   6     3860.62     4182.54     35.95 o
   3   0   6      346.08      330.95      8.77 o
   4   0   6        0.12        1.64      2.88 o
   5   0   6     2132.81     2046.79     33.07 o
   6   0   6       16.20       15.35      8.52 o
   7   0   6       89.57       84.85     16.68 o
   8   0   6      156.13      165.84     15.33 o
   1   1   6     1872.29     1892.45     17.23 o
   2   1   6       99.73      113.49      2.38 o
   3   1   6     2556.32     2624.29     25.05 o
   4   1   6        0.89        1.79      2.26 o
   5   1   6       17.79       17.60      3.32 o
   6   1   6      150.21      150.59      6.79 o
   7   1   6       47.39       36.86      5.64 o
   8   1   6        0.12        0.98      5.87 o
   0   2   6     2509.58     2503.98     26.80 o
   1   2   6     3313.03     3180.48     21.28 o
   2   2   6        0.02        0.52      0.80 o
   3   2   6      208.81      198.89      5.29 o
   4   2   6      119.67      103.57      4.91 o
   5   2   6       83.56       79.36      4.98 o
   6   2   6        7.51        6.00      3.95 o
   7   2   6        0.00       -4.04      4.04 o
   8   2   6        7.23        8.56      6.51 o
   1   3   6      296.40      280.02      2.93 o
   2   3   6     1584.13     1641.19     11.39 o
   3   3   6      742.74      778.77     15.71 o
   4   3   6       53.40       58.59      3.65 o
   5   3   6      112.65      101.61      6.01 o
   6   3   6      491.04      515.18     12.13 o
   7   3   6      124.21      146.73      8.00 o
   8   3   6       14.25       17.04      7.98 o
   0   4   6      461.38      486.84      5.89 o
   1   4   6       37.14       50.90      1.49 o
   2   4   6        0.74        1.52      0.96 o
   3   4   6       10.34       15.60      1.95 o
   4   4   6       52.52       53.11      3.61 o
   5   4   6      185.27      186.72     12.05 o
   6   4   6      308.71      313.63     12.94 o
   7   4   6        0.12        2.70      4.59 o
   8   4   6        6.44       15.88      7.30 o
   1   5   6     2783.16     2813.59     18.36 o
   2   5   6     1128.90     1125.41     11.11 o
   3   5   6     2211.73     2180.51     21.35 o
   4   5   6      199.37      180.36      5.62 o
   5   5   6      237.02      246.76      8.49 o
   6   5   6       60.48       54.20      6.05 o
   7   5   6      282.26      338.37     12.48 o
   8   5   6       37.62       36.28      8.89 o
   0   6   6      353.69      436.82      5.53 o
   1   6   6     2835.19     2869.53     18.90 o
   2   6   6      538.40      564.91      6.83 o
   3   6   6       12.54        8.66      2.59 o
   4   6   6      298.23      296.71      6.29 o
   5   6   6      141.92      158.62      6.96 o
   6   6   6       34.84       41.23      5.41 o
   7   6   6        0.00       -4.84      5.74 o
   8   6   6        5.64        9.29      7.52 o
   1   7   6        1.64       -0.74      0.93 o
   2   7   6     1883.44     1922.34     19.46 o
   3   7   6     1860.02     1855.80     18.95 o
   4   7   6      516.63      546.55      8.55 o
   5   7   6      157.30      156.25      6.17 o
   6   7   6       37.70       34.72      4.36 o
   7   7   6       12.02       11.62      6.43 o
   8   7   6        0.61       -5.62      8.62 o
   0   8   6      496.55      512.09      5.42 o
   1   8   6      912.29      844.20      8.15 o
   2   8   6      239.81      250.12      5.36 o
   3   8   6      660.00      649.87      9.32 o
   4   8   6      683.94      666.87     11.69 o
   5   8   6      543.52      560.23     10.88 o
   6   8   6       15.02        6.47      5.17 o
   7   8   6        0.96        6.31      6.29 o
   1   9   6      311.80      321.63      4.94 o
   2   9   6       46.77       64.98      3.47 o
   3   9   6      170.73      167.53      4.87 o
   4   9   6        3.43        2.02      2.75 o
   5   9   6        6.34        7.87      3.79 o
   6   9   6        2.85       -3.57      8.40 o
   7   9   6        8.96       10.48      7.61 o
   0  10   6     1081.04      992.36     12.61 o
   1  10   6     2526.99     2599.62     21.42 o
   2  10   6        0.58       -1.99      1.99 o
   3  10   6     1198.16     1175.97     14.04 o
   4  10   6      262.59      260.82      7.55 o
   5  10   6      366.39      369.50     16.38 o
   6  10   6       76.98       63.08      9.34 o
   7  10   6        1.05       -7.15     12.65 o
   1  11   6     1507.22     1557.26     15.80 o
   2  11   6       54.65       47.67      3.45 o
   3  11   6      543.15      532.66      9.00 o
   4  11   6      257.78      214.84      7.60 o
   5  11   6       28.89       20.76      5.20 o
   6  11   6        0.28       -4.65      6.20 o
   0  12   6       18.53       26.17      3.97 o
   1  12   6       11.49       10.79      2.83 o
   2  12   6      101.04       92.41      5.20 o
   3  12   6      237.46      227.32      6.81 o
   4  12   6      226.56      192.65      7.40 o
   5  12   6        6.34       12.09      4.53 o
   6  12   6       13.13       21.86      8.75 o
   7  12   6       11.61       32.27     14.67 o
   1  13   6       40.06       47.73      4.13 o
   2  13   6      954.73      919.67     17.38 o
   3  13   6      496.24      486.66     10.27 o
   4  13   6       32.12       30.15      4.37 o
   5  13   6       40.07       54.17      6.96 o
   6  13   6       39.47       51.47     10.73 o
   0  14   6        0.10        8.58      7.16 o
   1  14   6       45.78       45.22      6.04 o
   2  14   6       78.65       81.43      6.15 o
   3  14   6       10.10        9.00      4.38 o
   4  14   6      224.95      208.68      8.17 o
   5  14   6        0.00        3.23      6.27 o
   6  14   6        0.31       10.54      8.68 o
   1  15   6      133.00      134.23      9.06 o
   2  15   6        8.42       13.59      4.37 o
   3  15   6        4.94        6.36      3.63 o
   4  15   6        0.87        2.94      8.43 o
   5  15   6       13.53       16.18      8.22 o
   6  15   6        9.22       12.92     13.11 o
   0  16   6       12.55        4.33      8.57 o
   1  16   6       95.50       91.02      7.09 o
   2  16   6        4.89        1.93      5.18 o
   3  16   6       13.20       15.50      4.80 o
   4  16   6       22.07       14.30      6.05 o
   5  16   6       39.96       36.12     14.39 o
   1  17   6      196.66      180.18      8.89 o
   2  17   6       80.39       79.10      6.74 o
   3  17   6       17.72       21.00      5.26 o
   4  17   6       14.31       14.83      6.07 o
   5  17   6        0.40       10.82     12.56 o
   0  18   6        2.55        2.77      8.02 o
   1  18   6       76.12       94.24      7.35 o
   2  18   6        2.23        3.99      2.75 o
   3  18   6       15.07       11.63      5.74 o
   4  18   6       16.59       22.91      6.77 o
   1  19   6       19.27       20.26      5.27 o
   2  19   6       10.99       16.96      5.65 o
   3  19   6        0.02        1.78      3.65 o
   4  19   6        6.91       12.26      6.40 o
   0  20   6       22.60        6.84      8.80 o
   1  20   6       35.67       30.72     10.46 o
   2  20   6       11.91        8.94      5.31 o
   3  20   6        6.40        4.20      3.89 o
   1  21   6       16.81       26.37      8.18 o
   2  21   6        7.37        8.07      5.04 o
   0  22   6       15.56       34.37     17.23 o
   1   1   7       55.77       63.25      1.91 o
   2   1   7     4811.62     5024.25     33.15 o
   3   1   7     2948.36     3075.58     26.51 o
   4   1   7      877.74      890.54     17.65 o
   5   1   7      392.00      415.89     11.50 o
   6   1   7      439.13      478.37     13.57 o
   7   1   7      125.68      116.96      8.81 o
   8   1   7       64.68       70.55      8.57 o
   0   2   7     4600.94     4732.99     48.58 o
   1   2   7      166.57      177.53      2.69 o
   2   2   7     2928.52     3166.36     20.97 o
   3   2   7      128.47      130.16      4.21 o
   4   2   7      127.80      127.91      5.99 o
   5   2   7      168.55      160.80      7.79 o
   6   2   7      158.71      159.38      8.57 o
   7   2   7        9.18        9.13      5.40 o
   8   2   7        4.58        1.83      7.42 o
   1   3   7       66.09       72.71      1.79 o
   2   3   7     1165.51     1142.25      9.39 o
   3   3   7     4420.40     4722.56     41.72 o
   4   3   7      144.17      132.60      6.24 o
   5   3   7      225.25      204.76      8.40 o
   6   3   7        1.20        8.42      4.54 o
   7   3   7       10.15       14.08      5.67 o
   8   3   7       13.56        7.66     10.21 o
   0   4   7     3229.53     3062.64     24.80 o
   1   4   7      106.03       91.25      2.07 o
   2   4   7      505.58      522.15      6.15 o
   3   4   7      178.29      160.61      3.95 o
   4   4   7      630.14      572.39     11.68 o
   5   4   7        8.35        4.41      4.84 o
   6   4   7      542.36      560.15     22.53 o
   7   4   7      134.75      127.31      9.08 o
   8   4   7      115.37      115.13     11.99 o
   1   5   7        0.19       -0.74      1.11 o
   2   5   7       47.67       71.91      2.15 o
   3   5   7      411.74      405.54      8.16 o
   4   5   7      921.66      927.25     12.28 o
   5   5   7        6.67        4.38      4.41 o
   6   5   7       55.03       42.23      5.76 o
   7   5   7        1.02        4.27      5.19 o
   8   5   7        4.55        1.76      7.15 o
   0   6   7     7534.41     8017.74     65.77 o
   1   6   7     1233.34     1203.18      9.66 o
   2   6   7       56.67       68.60      2.36 o
   3   6   7       17.23        8.90      1.85 o
   4   6   7      224.87      230.37      7.18 o
   5   6   7       93.46       91.04      5.79 o
   6   6   7        0.13        4.24      5.30 o
   7   6   7        0.38        0.71      5.35 o
   8   6   7        1.83        4.35      6.95 o
   1   7   7     1935.75     2008.37     14.17 o
   2   7   7      307.13      334.55      6.30 o
   3   7   7      530.98      502.87      8.40 o
   4   7   7      745.63      699.36     10.41 o
   5   7   7        0.09        0.33      3.54 o
   6   7   7        1.91        8.71      5.44 o
   7   7   7      353.81      367.28     13.31 o
   8   7   7        3.27       12.59      8.89 o
   0   8   7     1597.72     1728.88     16.42 o
   1   8   7      154.34      140.27      2.70 o
   2   8   7     1311.68     1444.30     16.27 o
   3   8   7      580.18      550.30     11.65 o
   4   8   7      628.32      593.49     11.04 o
   5   8   7       78.19       72.43      5.60 o
   6   8   7       55.46       56.54      7.33 o
   7   8   7        0.64       11.47      5.33 o
   1   9   7      771.97      783.07      7.49 o
   2   9   7      259.44      255.67      6.03 o
   3   9   7     2882.89     2765.13     27.75 o
   4   9   7        2.88        2.40      2.75 o
   5   9   7       58.98       67.38      5.60 o
   6   9   7       26.34       44.95      6.99 o
   7   9   7        9.84       20.51      8.56 o
   0  10   7      127.78      118.43      4.23 o
   1  10   7        2.72        4.64      1.58 o
   2  10   7      153.26      158.13      5.36 o
   3  10   7      211.82      217.65      5.90 o
   4  10   7      268.61      232.05      7.53 o
   5  10   7        1.36        7.46      3.90 o
   6  10   7        0.37       -2.75      7.65 o
   7  10   7       16.67       19.05      8.91 o
   1  11   7       41.49       41.36      2.10 o
   2  11   7       10.11       13.10      2.75 o
   3  11   7     1260.27     1250.43     16.34 o
   4  11   7       94.46       86.86      5.35 o
   5  11   7       50.58       43.20     13.06 o
   6  11   7       15.26       23.91      7.54 o
   0  12   7     1661.88     1708.86     19.76 o
   1  12   7       12.05        7.21      1.88 o
   2  12   7        0.77        6.57      3.18 o
   3  12   7        0.17        4.66      3.35 o
   4  12   7      374.65      380.00     10.14 o
   5  12   7        5.07       10.63      4.50 o
   6  12   7       47.15       40.24     10.44 o
   7  12   7       10.65       -3.57     11.09 o
   1  13   7       45.76       49.84      3.09 o
   2  13   7      170.07      164.61      6.76 o
   3  13   7       29.65       28.51      4.31 o
   4  13   7       32.75       34.99      5.76 o
   5  13   7      116.89      119.42      9.01 o
   6  13   7        0.76       -7.16      7.16 o
   0  14   7     1565.07     1614.36     28.54 o
   1  14   7       14.73       15.32      2.82 o
   2  14   7      530.40      546.30     13.46 o
   3  14   7        2.24        8.22      3.75 o
   4  14   7     1049.33      980.83     17.05 o
   5  14   7       18.56       12.11      7.58 o
   6  14   7      183.48      228.16     22.23 o
   1  15   7      416.84      415.09      8.62 o
   2  15   7      235.41      216.12      9.13 o
   3  15   7        0.22        0.43      4.09 o
   4  15   7      108.56      112.56      7.86 o
   5  15   7       20.11       19.48      9.07 o
   6  15   7        0.39       -7.01      8.74 o
   0  16   7      152.08      143.65     18.56 o
   1  16   7      105.52      108.84      8.05 o
   2  16   7        4.11       -0.70      4.05 o
   3  16   7       44.94       27.03      6.83 o
   4  16   7        0.22        6.56      5.59 o
   5  16   7        7.83       -0.55     11.73 o
   1  17   7       89.93       91.16      9.05 o
   2  17   7        8.28       10.79      4.67 o
   3  17   7      107.69       97.47      7.77 o
   4  17   7      103.77      103.64     12.38 o
   5  17   7        1.42        5.32     13.66 o
   0  18   7      112.95      106.70     17.87 o
   1  18   7        1.48       10.31      4.82 o
   2  18   7       12.19       14.88      4.69 o
   3  18   7        5.28        5.36      5.06 o
   4  18   7        0.02        5.22     15.22 o
   1  19   7       62.07       60.77      6.86 o
   2  19   7        0.25       -4.19      4.34 o
   3  19   7       17.86       23.39      4.54 o
   4  19   7       19.04       13.22      7.11 o
   0  20   7        1.38        0.00     10.36 o
   1  20   7        8.35        7.20      7.07 o
   2  20   7      118.47      116.59      8.76 o
   3  20   7        0.67       -4.08      4.08 o
   1  21   7       32.45       40.25      9.16 o
   2  21   7       62.71       65.87     10.16 o
   0  22   7       47.27       34.65     15.77 o
   0   0   8    24742.74    24451.97    335.04 o
   1   0   8        7.35        1.85      1.51 o
   2   0   8       11.41       11.33      2.66 o
   3   0   8       10.37        6.60      2.79 o
   4   0   8       57.30       72.71      7.00 o
   5   0   8      498.55      498.28     29.79 o
   6   0   8      185.87      173.26     12.68 o
   7   0   8       59.78       80.50     11.43 o
   8   0   8      122.50      127.19     22.14 o
   1   1   8      359.38      348.08      4.60 o
   2   1   8     2627.64     2861.24     22.16 o
   3   1   8        5.06       13.46      1.61 o
   4   1   8       43.80       56.53      4.70 o
   5   1   8     1428.81     1415.72     22.89 o
   6   1   8      227.14      219.35     10.02 o
   7   1   8       20.38       28.32      6.22 o
   8   1   8       33.45       40.29      8.93 o
   0   2   8     2463.37     2533.10     28.01 o
   1   2   8     3808.53     3915.36     29.21 o
   2   2   8      103.74      133.73      2.75 o
   3   2   8       58.28       53.96      3.05 o
   4   2   8      852.75      815.17     13.33 o
   5   2   8       52.82       43.29      5.44 o
   6   2   8      433.26      446.75     14.39 o
   7   2   8       16.89        8.75      5.41 o
   8   2   8      114.09      121.74     12.04 o
   1   3   8        2.22       13.01      1.49 o
   2   3   8     1751.58     1764.04     15.43 o
   3   3   8     1817.28     1860.77     17.52 o
   4   3   8      985.36      944.24     14.64 o
   5   3   8      523.59      524.09     12.96 o
   6   3   8      347.04      337.85     11.79 o
   7   3   8        0.09       -2.63      5.17 o
   8   3   8       40.64       53.80      9.45 o
   0   4   8     4661.17     4812.06     37.86 o
   1   4   8     4902.86     5404.00     33.78 o
   2   4   8     1789.28     1905.65     14.35 o
   3   4   8       53.18       54.94      2.62 o
   4   4   8       65.91       62.78      3.16 o
   5   4   8      455.19      438.52     11.78 o
   6   4   8        0.70        4.50      4.51 o
   7   4   8        1.35       -5.10      5.10 o
   8   4   8        3.78       -1.43      7.28 o
   1   5   8      384.63      402.09      4.89 o
   2   5   8     3254.07     3140.08     22.29 o
   3   5   8        0.10        4.52      1.57 o
   4   5   8       79.07       90.71      3.85 o
   5   5   8      109.80      117.24      6.44 o
   6   5   8       75.49       71.34      6.83 o
   7   5   8       65.25       85.38      8.15 o
   8   5   8       23.29       24.23      9.76 o
   0   6   8      210.07      260.62      5.96 o
   1   6   8      848.68      853.41      7.85 o
   2   6   8        5.65        8.29      1.57 o
   3   6   8      151.90      155.72      3.96 o
   4   6   8     1128.53     1111.56     12.99 o
   5   6   8      228.84      208.56      7.04 o
   6   6   8       14.02       14.51      4.77 o
   7   6   8       71.85       72.09      7.79 o
   8   6   8        2.73       -5.03      7.00 o
   1   7   8       29.50       26.16      1.55 o
   2   7   8     1771.90     1888.39     16.57 o
   3   7   8      106.83      113.57      3.51 o
   4   7   8       87.88       81.71      3.88 o
   5   7   8      309.71      308.02      9.48 o
   6   7   8      124.82      142.63      8.24 o
   7   7   8       10.50        0.66      5.23 o
   8   7   8       33.97       35.20     15.12 o
   0   8   8     2911.32     2777.17     25.06 o
   1   8   8      627.25      680.28      6.48 o
   2   8   8      390.86      394.68      6.28 o
   3   8   8      873.11      839.71     12.49 o
   4   8   8       51.58       58.55      4.22 o
   5   8   8      283.79      283.19      9.18 o
   6   8   8        1.60        1.09      4.59 o
   7   8   8        7.66        8.03      5.69 o
   1   9   8      122.13      122.08      2.97 o
   2   9   8      212.23      217.52      5.88 o
   3   9   8       51.16       58.76      4.14 o
   4   9   8        0.93       -1.49      2.78 o
   5   9   8        7.19        3.50      3.63 o
   6   9   8        0.45       -4.23      4.23 o
   7   9   8       10.10        7.97      6.61 o
   0  10   8      165.23      158.09      3.62 o
   1  10   8      674.02      686.52      7.08 o
   2  10   8       23.56       32.79      2.71 o
   3  10   8       17.08       23.70      3.41 o
   4  10   8      217.05      193.70      6.99 o
   5  10   8      147.31      145.14      8.93 o
   6  10   8        0.88       -0.63      6.49 o
   7  10   8       13.82       34.35     16.82 o
   1  11   8      246.40      243.44      4.05 o
   2  11   8      813.42      779.69     13.23 o
   3  11   8     1533.51     1443.86     18.15 o
   4  11   8        6.62       10.55      3.83 o
   5  11   8       36.61       55.83      8.28 o
   6  11   8      115.34       82.83     10.35 o
   7  11   8        9.42       15.58     11.82 o
   0  12   8      915.86      895.27     11.59 o
   1  12   8       21.92       27.59      1.96 o
   2  12   8      633.58      615.59     10.18 o
   3  12   8       21.90       21.14      3.97 o
   4  12   8       13.10       21.53      4.09 o
   5  12   8       14.55       22.44      5.98 o
   6  12   8       66.49       83.96      8.97 o
   7  12   8       23.51       20.05      9.55 o
   1  13   8        0.25       -0.46      2.37 o
   2  13   8      914.66      886.37     16.96 o
   3  13   8       28.87       34.60      6.02 o
   4  13   8       67.73       56.21      5.20 o
   5  13   8       11.88        6.92      5.74 o
   6  13   8       29.36        6.16     21.22 o
   0  14   8        2.94       19.49      9.58 o
   1  14   8       12.53       12.17      2.87 o
   2  14   8       50.32       52.90      4.42 o
   3  14   8      109.51      114.75      7.33 o
   4  14   8       40.83       51.00      5.96 o
   5  14   8       12.76       20.68      8.53 o
   6  14   8        8.34       16.00      7.11 o
   1  15   8       26.37       30.07      4.57 o
   2  15   8      254.43      258.83      7.90 o
   3  15   8       97.97      101.83      7.83 o
   4  15   8      178.47      153.66     10.35 o
   5  15   8        1.10       -2.70     12.15 o
   6  15   8       68.47       69.64     10.94 o
   0  16   8      133.97      125.49     17.69 o
   1  16   8       88.61      111.40      7.74 o
   2  16   8      133.68      124.80      6.04 o
   3  16   8       10.29        6.67      3.74 o
   4  16   8       81.55       71.83     10.68 o
   5  16   8       15.83       16.68     12.74 o
   1  17   8       92.63       84.82      7.15 o
   2  17   8       79.17       65.34      8.33 o
   3  17   8        0.15       -0.16      3.69 o
   4  17   8        0.53       -1.11      6.20 o
   5  17   8        5.94        4.04      7.38 o
   0  18   8        2.18        2.75      9.72 o
   1  18   8      402.78      414.50     13.65 o
   2  18   8       76.14       75.95      7.19 o
   3  18   8       21.46       29.63      5.99 o
   4  18   8        2.38        4.53      6.62 o
   1  19   8        1.37        4.91      6.28 o
   2  19   8        2.61       10.08      5.14 o
   3  19   8       19.25       24.66      6.21 o
   4  19   8        6.02       17.14     15.49 o
   0  20   8        1.90        1.19     10.91 o
   1  20   8        1.00       -6.33      6.33 o
   2  20   8       11.36       13.71      5.78 o
   3  20   8        1.44       -2.05      3.38 o
   1  21   8       13.71       26.14     11.04 o
   2  21   8       36.38       39.63      7.38 o
   1   1   9      443.02      369.36      4.69 o
   2   1   9       43.64       32.24      2.35 o
   3   1   9     3494.09     3445.63     31.80 o
   4   1   9        0.25       -2.05      2.05 o
   5   1   9        4.13        3.76      4.12 o
   6   1   9        0.69        0.58      4.76 o
   7   1   9      145.16      156.48     15.28 o
   8   1   9        0.93        1.45     15.22 o
   0   2   9     3108.99     3090.37     33.81 o
   1   2   9     1047.59     1025.11     11.45 o
   2   2   9       67.79       69.24      2.52 o
   3   2   9      437.90      433.29      7.69 o
   4   2   9        2.63        4.66      2.77 o
   5   2   9     2621.95     2606.99     35.33 o
   6   2   9       41.02       45.82      7.49 o
   7   2   9        1.34       -0.67      5.10 o
   8   2   9        0.99       -0.74      8.60 o
   1   3   9     3271.99     3451.47     33.55 o
   2   3   9        0.32       -0.21      1.28 o
   3   3   9      119.78      120.38      6.12 o
   4   3   9      127.92      120.10      4.27 o
   5   3   9      614.91      632.24     14.53 o
   6   3   9        2.70        5.47      6.63 o
   7   3   9      195.65      215.32     19.20 o
   8   3   9        0.06       -1.31     12.47 o
   0   4   9     1131.59     1129.71     12.31 o
   1   4   9     5137.63     5204.11     32.85 o
   2   4   9      491.39      495.28      6.39 o
   3   4   9        0.30       -0.15      1.60 o
   4   4   9      153.30      160.18      6.49 o
   5   4   9       98.19       96.37      5.12 o
   6   4   9       13.52        3.98      4.74 o
   7   4   9        0.51        3.39      5.52 o
   8   4   9        1.55       -8.98      8.98 o
   1   5   9     1190.92     1268.55     10.96 o
   2   5   9       46.06       43.58      2.26 o
   3   5   9      535.48      572.08      7.66 o
   4   5   9       26.01       26.25      3.69 o
   5   5   9        0.15       -0.25      2.76 o
   6   5   9        0.10       -3.93      4.06 o
   7   5   9      164.02      156.44     10.01 o
   8   5   9        0.00        0.46      9.17 o
   0   6   9      936.12      880.19     10.08 o
   1   6   9      229.74      191.76      3.31 o
   2   6   9      228.42      237.64      4.57 o
   3   6   9      833.58      823.93     13.62 o
   4   6   9       77.94       71.34      3.52 o
   5   6   9      534.56      562.02     13.68 o
   6   6   9       40.98       45.51      6.00 o
   7   6   9        7.71       17.13      6.20 o
   1   7   9      108.56       98.62      2.39 o
   2   7   9       25.76       24.49      2.11 o
   3   7   9      760.24      707.31      8.44 o
   4   7   9        6.98        2.96      2.47 o
   5   7   9       42.92       41.42      5.22 o
   6   7   9        2.88       -1.06      4.64 o
   7   7   9       44.79       55.13      8.35 o
   0   8   9      816.84      843.15      9.89 o
   1   8   9       61.76       67.19      2.43 o
   2   8   9      118.46      113.32      3.56 o
   3   8   9      941.79      929.82     10.69 o
   4   8   9       29.02       29.38      3.32 o
   5   8   9        4.54        7.29      4.27 o
   6   8   9       16.96        1.92      4.54 o
   7   8   9       44.55       45.68     14.28 o
   1   9   9     1298.43     1294.09     10.51 o
   2   9   9       40.80       37.32      3.34 o
   3   9   9        2.03        1.50      2.57 o
   4   9   9        1.90        3.20      2.93 o
   5   9   9       69.94       65.99      6.10 o
   6   9   9        1.77       -1.77      6.65 o
   7   9   9        2.18       -3.32      6.08 o
   0  10   9        0.53        3.56      1.56 o
   1  10   9       39.22       50.91      2.33 o
   2  10   9       32.00       28.61      2.75 o
   3  10   9      756.03      749.48     10.75 o
   4  10   9       48.23       45.20      4.29 o
   5  10   9       25.70       28.08      5.05 o
   6  10   9       15.03        7.68      6.02 o
   7  10   9        1.47        5.12      7.58 o
   1  11   9       30.95       26.36      1.96 o
   2  11   9        5.07        3.57      2.30 o
   3  11   9      340.70      343.88      7.36 o
   4  11   9        2.08       -2.84      2.84 o
   5  11   9       93.83       89.06      7.78 o
   6  11   9        0.02        6.29      5.86 o
   7  11   9       57.92       85.52     16.68 o
   0  12   9        5.00        9.98      2.72 o
   1  12   9      171.92      156.16      3.54 o
   2  12   9        8.19        3.25      2.64 o
   3  12   9       59.66       73.20      4.56 o
   4  12   9       10.62       18.09      3.99 o
   5  12   9       14.34       12.98      4.81 o
   6  12   9        6.94       -0.62      5.08 o
   1  13   9        0.79       -2.50      2.50 o
   2  13   9        5.40        3.56      3.02 o
   3  13   9       47.50       53.55      4.29 o
   4  13   9       10.72       13.93      3.88 o
   5  13   9        7.45        5.35      4.68 o
   6  13   9       17.23       14.47      7.88 o
   0  14   9      173.24      162.52     10.82 o
   1  14   9      312.69      307.62      7.74 o
   2  14   9        7.75        5.09      2.96 o
   3  14   9        1.23        2.46      3.08 o
   4  14   9        2.27       -0.44      3.71 o
   5  14   9      162.75      167.00     11.00 o
   6  14   9       13.40       25.89      7.74 o
   1  15   9       77.99       84.04      4.83 o
   2  15   9        7.74        8.30      3.51 o
   3  15   9       10.36       11.95      3.90 o
   4  15   9        8.62        6.45      4.45 o
   5  15   9       22.71       13.72      6.60 o
   6  15   9        1.32        8.71     13.47 o
   0  16   9        3.79       -4.77      8.80 o
   1  16   9       85.84       81.40      6.69 o
   2  16   9        1.67        3.21      3.79 o
   3  16   9       41.25       47.51      5.10 o
   4  16   9       11.62        1.40      5.65 o
   5  16   9      124.41      139.67     10.78 o
   1  17   9       25.66       27.91      7.04 o
   2  17   9        1.63        2.46      4.56 o
   3  17   9      150.18      151.41      7.37 o
   4  17   9        0.83       -6.26      6.26 o
   5  17   9        0.03       17.71      8.39 o
   0  18   9        2.62        1.65     11.55 o
   1  18   9        1.56        4.75      5.12 o
   2  18   9        4.64        7.53      4.83 o
   3  18   9        3.65       -1.28      4.92 o
   4  18   9        6.16       -0.59      7.07 o
   1  19   9       18.34       21.04      6.28 o
   2  19   9        0.78        8.74      5.23 o
   3  19   9       32.49       44.10      9.01 o
   0  20   9       13.81       12.56     12.74 o
   1  20   9        4.97       -8.57      8.57 o
   2  20   9        0.01        0.15      7.86 o
   3  20   9        0.65        4.16      6.08 o
   1  21   9       14.56       11.36      9.95 o
   0   0  10      208.46      138.05      6.48 o
   1   0  10      657.65      700.72     11.15 o
   2   0  10     7029.61     7555.89     77.99 o
   3   0  10       15.27       10.87      3.56 o
   4   0  10     2878.56     2866.69     39.26 o
   5   0  10      870.63      813.22     23.82 o
   6   0  10      302.53      268.37     15.65 o
   7   0  10        1.90       10.57      8.40 o
   8   0  10        8.58        5.59     13.47 o
   1   1  10      120.85      132.26      3.06 o
   2   1  10     4352.87     4510.50     34.69 o
   3   1  10       12.90       11.08      1.84 o
   4   1  10       23.32       14.16      3.66 o
   5   1  10      229.13      231.73      9.58 o
   6   1  10      429.84      443.69     13.55 o
   7   1  10        4.34        9.68      6.17 o
   8   1  10        6.07        7.91      9.83 o
   0   2  10     1344.88     1179.01     18.66 o
   1   2  10     1152.98     1220.22     14.26 o
   2   2  10      123.10      138.94      5.09 o
   3   2  10        1.94       -0.17      2.09 o
   4   2  10      233.97      206.32      8.72 o
   5   2  10       22.25       30.43      5.28 o
   6   2  10      673.14      672.52     16.72 o
   7   2  10        4.13       -2.21      5.12 o
   8   2  10       44.06       62.36     18.20 o
   1   3  10        2.94        0.72      1.16 o
   2   3  10      401.18      296.45      5.00 o
   3   3  10       15.49       15.76      2.14 o
   4   3  10      712.23      706.87     14.32 o
   5   3  10        7.47        4.79      5.37 o
   6   3  10       75.35       82.45      7.25 o
   7   3  10       34.14       44.77      7.21 o
   8   3  10       40.04       55.08     12.41 o
   0   4  10      884.63      881.86     10.58 o
   1   4  10     1045.16     1126.68      9.28 o
   2   4  10       16.50       30.20      2.07 o
   3   4  10       72.22       62.63      3.14 o
   4   4  10      950.48      953.17     17.14 o
   5   4  10      192.60      193.05      8.64 o
   6   4  10      550.09      568.54     19.83 o
   7   4  10        7.05       10.77      5.94 o
   8   4  10        9.24        0.14      9.09 o
   1   5  10      707.60      741.43      8.31 o
   2   5  10     2689.50     2575.66     21.28 o
   3   5  10        8.85        8.34      2.17 o
   4   5  10       10.64       14.40      3.88 o
   5   5  10        1.66       -2.35      3.50 o
   6   5  10      147.04      152.98      9.48 o
   7   5  10       12.18       28.79      6.78 o
   8   5  10        0.34        3.21      9.05 o
   0   6  10     4534.80     4692.51     40.69 o
   1   6  10       79.79       84.91      2.90 o
   2   6  10       55.62       58.40      2.54 o
   3   6  10      136.26      136.94      3.88 o
   4   6  10     2765.53     2688.84     26.81 o
   5   6  10        3.34        6.60      4.23 o
   6   6  10      184.39      182.89     12.69 o
   7   6  10        5.44       12.18      6.19 o
   1   7  10      303.44      287.25      4.13 o
   2   7  10      593.22      534.80      8.07 o
   3   7  10      168.40      170.86      4.64 o
   4   7  10        0.38        0.29      2.60 o
   5   7  10       74.33       74.23      6.32 o
   6   7  10      166.74      210.47     10.36 o
   7   7  10        4.13       -0.73      6.21 o
   0   8  10     1754.52     1825.49     18.17 o
   1   8  10      165.55      148.84      3.48 o
   2   8  10      141.46      136.46      3.84 o
   3   8  10      608.55      568.99      7.73 o
   4   8  10      149.15      147.51      8.03 o
   5   8  10       51.31       39.44      6.01 o
   6   8  10       55.18       66.77      7.08 o
   7   8  10        0.61       -1.90      5.45 o
   1   9  10       20.48       17.11      1.78 o
   2   9  10       73.84       73.45      3.01 o
   3   9  10       26.71       27.69      3.18 o
   4   9  10        1.34        5.39      3.06 o
   5   9  10        0.71       -2.29      3.83 o
   6   9  10        9.05       -1.00      4.91 o
   7   9  10       27.67       23.02      8.52 o
   0  10  10     1965.10     1846.35     18.44 o
   1  10  10      399.05      418.07      5.79 o
   2  10  10       98.66       92.12      3.52 o
   3  10  10       60.80       52.57      4.59 o
   4  10  10     1016.82     1042.66     15.93 o
   5  10  10       50.17       47.28      5.79 o
   6  10  10       25.97       26.82      6.89 o
   7  10  10        0.66        0.52      7.94 o
   1  11  10      226.26      230.67      5.29 o
   2  11  10       77.66       79.20      3.79 o
   3  11  10      815.13      795.39     11.43 o
   4  11  10       66.08       68.05      6.85 o
   5  11  10       42.95       50.68     11.89 o
   6  11  10       56.01       60.36      8.21 o
   7  11  10       33.61       37.77     15.22 o
   0  12  10        5.20        6.07      2.13 o
   1  12  10        0.06       -0.92      1.82 o
   2  12  10       54.64       50.98      3.47 o
   3  12  10        0.05        4.15      2.97 o
   4  12  10      347.51      313.28     10.92 o
   5  12  10       17.65       20.62      5.23 o
   6  12  10        9.03        7.52      5.48 o
   1  13  10        8.54        5.65      2.01 o
   2  13  10        0.22        2.23      2.72 o
   3  13  10       12.24        8.40      4.48 o
   4  13  10       25.05        7.14      4.36 o
   5  13  10        3.27        8.18      4.86 o
   6  13  10        1.74        9.01      6.94 o
   0  14  10      145.67      143.95      8.22 o
   1  14  10       50.62       52.16      4.16 o
   2  14  10      178.30      179.68      6.22 o
   3  14  10       62.96       64.37      4.71 o
   4  14  10       10.09        4.77      6.69 o
   5  14  10       23.41       36.94      6.31 o
   6  14  10       29.57       24.40     10.30 o
   1  15  10       15.36       14.90      2.88 o
   2  15  10       12.56       11.51      3.61 o
   3  15  10        3.66        3.11      3.35 o
   4  15  10       29.76       26.33      5.52 o
   5  15  10        0.16       -5.13      5.92 o
   0  16  10      266.50      261.43     22.46 o
   1  16  10       12.72       17.12      5.44 o
   2  16  10       26.17       31.67      4.98 o
   3  16  10       16.62       16.63      4.42 o
   4  16  10      152.05      158.61     10.21 o
   5  16  10        4.70       -3.04      6.49 o
   1  17  10        5.93       11.59      5.21 o
   2  17  10        6.88       -3.18      4.20 o
   3  17  10        1.02       -0.22      6.95 o
   4  17  10       19.98       20.88      7.56 o
   0  18  10      553.64      545.68     33.92 o
   1  18  10      152.97      151.80     10.61 o
   2  18  10        5.60        0.40      4.72 o
   3  18  10        8.29        8.24      7.15 o
   4  18  10        0.12        3.01      7.01 o
   1  19  10       53.46       55.34      7.69 o
   2  19  10       16.39       13.70      5.56 o
   3  19  10        0.75       13.68      9.47 o
   0  20  10       46.45       38.41     15.77 o
   1  20  10        4.82       -5.12      8.05 o
   2  20  10       10.52        9.09      9.46 o
   1  21  10        8.75       10.97      9.36 o
   1   1  11     2367.42     2354.27     18.50 o
   2   1  11      558.01      597.76      7.02 o
   3   1  11      491.71      448.00     10.48 o
   4   1  11      134.85      148.24      7.11 o
   5   1  11       14.20       20.20      5.03 o
   6   1  11      148.35      185.01     11.23 o
   7   1  11      288.65      308.25     25.54 o
   8   1  11        2.74        5.46      9.98 o
   0   2  11     3763.28     3895.25     38.19 o
   1   2  11      826.16      783.95      7.84 o
   2   2  11     1792.87     1880.62     15.84 o
   3   2  11      202.94      188.89      4.16 o
   4   2  11       33.37       26.09      4.22 o
   5   2  11      501.37      494.64     13.33 o
   6   2  11      150.50      162.37      9.48 o
   7   2  11        8.60       11.42      5.89 o
   8   2  11        1.68       -4.84      8.87 o
   1   3  11     4523.56     4625.28     31.25 o
   2   3  11        9.06        3.87      1.46 o
   3   3  11      850.83      776.38      9.73 o
   4   3  11        2.72        2.61      3.51 o
   5   3  11       46.01       38.16      6.00 o
   6   3  11       14.10        8.53      6.73 o
   7   3  11      173.84      172.79     10.41 o
   8   3  11        9.16        5.96      9.73 o
   0   4  11       16.98       19.40      2.34 o
   1   4  11      665.07      661.56      6.59 o
   2   4  11      899.01      899.82      9.00 o
   3   4  11      397.35      372.87      8.44 o
   4   4  11     3436.91     3235.60     40.30 o
   5   4  11       52.56       56.94      5.78 o
   6   4  11       34.49       32.08      6.09 o
   7   4  11       33.47       22.43      6.53 o
   1   5  11       83.82       60.39      3.10 o
   2   5  11        0.49       -0.01      1.36 o
   3   5  11        5.61        4.28      1.93 o
   4   5  11      897.58      847.06     13.94 o
   5   5  11        9.89       10.33      4.43 o
   6   5  11       23.13       28.85      5.82 o
   7   5  11       27.69       30.04      7.54 o
   0   6  11     5927.82     6274.29     53.47 o
   1   6  11      841.74      801.95      8.98 o
   2   6  11       21.51       22.58      2.02 o
   3   6  11       11.27        9.23      2.03 o
   4   6  11      306.35      290.14      9.63 o
   5   6  11      356.21      376.02     11.49 o
   6   6  11        0.78       -3.43      4.53 o
   7   6  11        4.95       12.26      5.98 o
   1   7  11      148.31      182.94      3.49 o
   2   7  11      233.78      265.91      4.74 o
   3   7  11       64.17       63.18      5.40 o
   4   7  11      533.45      533.81     12.50 o
   5   7  11       42.07       44.27      5.68 o
   6   7  11        1.09       13.41      5.38 o
   7   7  11       35.25       39.94      8.39 o
   0   8  11     2330.47     2509.97     24.03 o
   1   8  11       46.03       38.28      1.93 o
   2   8  11      135.16      131.68      4.28 o
   3   8  11      165.23      171.44      4.20 o
   4   8  11      213.88      203.67      8.35 o
   5   8  11        0.12       -4.39      4.39 o
   6   8  11      264.28      288.03     11.75 o
   7   8  11        0.93       -0.23      7.38 o
   1   9  11      487.26      476.42      6.36 o
   2   9  11      148.68      143.83      4.35 o
   3   9  11       19.12       20.68      3.08 o
   4   9  11       84.63       77.05      5.82 o
   5   9  11        2.32        4.30      4.80 o
   6   9  11       13.03       25.75      5.93 o
   7   9  11        4.94        5.66      7.94 o
   0  10  11      121.99      136.37      4.14 o
   1  10  11      749.46      710.86      8.16 o
   2  10  11       59.39       56.98      3.93 o
   3  10  11      259.02      251.04      6.32 o
   4  10  11       16.06       17.67      4.39 o
   5  10  11      432.08      423.85     12.56 o
   6  10  11        0.56        1.95      5.73 o
   7  10  11       25.28       29.32      9.62 o
   1  11  11      130.84      134.50      3.43 o
   2  11  11        3.59        0.15      2.09 o
   3  11  11        8.04        9.81      2.85 o
   4  11  11       13.47       18.73      4.03 o
   5  11  11        5.27        7.31      5.39 o
   6  11  11       27.68       22.37      6.78 o
   0  12  11      500.95      487.63      8.46 o
   1  12  11      811.10      812.76      8.93 o
   2  12  11       93.98       93.27      4.22 o
   3  12  11       49.89       43.16      4.00 o
   4  12  11       66.75       66.85      8.34 o
   5  12  11      369.32      386.20     15.98 o
   6  12  11       16.95       12.69      5.75 o
   1  13  11       61.65       66.03      3.11 o
   2  13  11       11.38        6.91      2.89 o
   3  13  11      121.28      112.88      6.02 o
   4  13  11       27.37       16.81      6.28 o
   5  13  11        3.91        9.59      5.29 o
   6  13  11        0.95       -4.37      6.62 o
   0  14  11     1228.85     1134.73     30.63 o
   1  14  11      794.28      790.32     14.25 o
   2  14  11      134.47      137.01      5.73 o
   3  14  11       41.82       54.55      8.13 o
   4  14  11      386.27      361.61     11.70 o
   5  14  11      166.25      173.63      9.64 o
   6  14  11      157.77      166.99     15.03 o
   1  15  11       18.95       10.63      3.27 o
   2  15  11      265.82      263.10      8.38 o
   3  15  11       66.99       62.33      6.65 o
   4  15  11      131.10      135.90      9.47 o
   5  15  11       20.44       18.71      7.08 o
   0  16  11        3.21       14.76     11.27 o
   1  16  11       51.59       53.61      5.86 o
   2  16  11       81.67       96.82      5.85 o
   3  16  11       87.33       95.12      7.44 o
   4  16  11       52.37       64.70     11.23 o
   5  16  11       68.50       51.36      8.53 o
   1  17  11        0.36       -4.42      4.42 o
   2  17  11        0.73       -0.08      5.01 o
   3  17  11        5.47        3.98      5.26 o
   4  17  11       60.89       73.93     18.61 o
   0  18  11       25.33       54.82     15.12 o
   1  18  11        8.01       17.02      6.14 o
   2  18  11       23.50       22.85      3.89 o
   3  18  11        1.44        5.22      8.42 o
   4  18  11        1.88       10.56      7.54 o
   1  19  11        9.75       12.76      5.96 o
   2  19  11        0.37       -7.39      7.39 o
   3  19  11        7.11        3.88      8.90 o
   0  20  11       50.88       24.02     14.12 o
   1  20  11        1.27        4.38      8.31 o
   2  20  11       19.69       24.35     15.35 o
   0   0  12      488.55      392.01     11.63 o
   1   0  12       70.09       47.81      3.58 o
   2   0  12     1543.57     1560.52     22.87 o
   3   0  12      512.62      455.41     12.24 o
   4   0  12       61.44       49.47      7.16 o
   5   0  12     1283.05     1228.83     61.74 o
   6   0  12       66.57       57.76      9.91 o
   7   0  12        1.27        1.36      8.66 o
   8   0  12       38.37       15.58     14.57 o
   1   1  12      452.60      407.82      5.66 o
   2   1  12       92.29       66.20      3.29 o
   3   1  12        5.93        5.54      2.96 o
   4   1  12        9.66        6.70      3.86 o
   5   1  12      784.25      733.89     27.70 o
   6   1  12      101.64      104.43      8.27 o
   7   1  12       72.42       82.97      8.66 o
   8   1  12        0.30        7.72     10.50 o
   1   2  12     4952.30     5220.50     35.43 o
   2   2  12      607.18      623.33      7.92 o
   3   2  12      282.90      253.70      6.55 o
   4   2  12      177.98      171.29      7.62 o
   5   2  12      271.61      262.01     11.38 o
   6   2  12        3.62        5.07      5.03 o
   7   2  12        3.73        1.77      5.39 o
   1   3  12       23.00       17.72      1.96 o
   2   3  12      564.03      566.66      7.55 o
   3   3  12      592.05      603.39      8.57 o
   4   3  12       47.40       48.27      5.29 o
   5   3  12      403.00      415.77     12.99 o
   6   3  12      238.26      240.78     14.22 o
   7   3  12       11.39        9.52      6.06 o
   0   4  12      250.24      302.99      6.54 o
   1   4  12       43.10       69.96      2.34 o
   2   4  12       30.42       31.93      2.17 o
   3   4  12        6.91        4.75      2.10 o
   4   4  12       36.40       38.60      5.19 o
   5   4  12       38.38       45.43      5.77 o
   6   4  12       28.42       36.02      6.33 o
   7   4  12        2.36       -0.16      5.67 o
   1   5  12     1568.65     1575.21     12.60 o
   2   5  12      756.24      712.04      8.40 o
   3   5  12       13.00        7.50      2.14 o
   4   5  12      257.87      245.75      9.22 o
   5   5  12       16.18        8.60      4.30 o
   6   5  12       90.89       81.87      7.65 o
   7   5  12      216.84      211.08     11.44 o
   0   6  12       80.35       79.60      5.36 o
   1   6  12      654.28      658.82      7.63 o
   2   6  12        8.08        9.05      1.70 o
   3   6  12      242.02      250.49      5.14 o
   4   6  12       77.66       79.93      6.12 o
   5   6  12       61.39       61.08      6.21 o
   6   6  12       37.07       37.57      6.37 o
   7   6  12       11.57        8.33      6.75 o
   1   7  12      955.44      928.82      8.52 o
   2   7  12      930.79      899.77     10.04 o
   3   7  12      104.02      104.04      4.01 o
   4   7  12      417.01      390.24     11.36 o
   5   7  12       14.17       17.66      4.72 o
   6   7  12        7.32       11.51      5.60 o
   7   7  12        0.06        5.64      6.60 o
   0   8  12     2397.42     2338.12     23.04 o
   1   8  12      354.38      348.01      4.65 o
   2   8  12       27.76       39.96      3.72 o
   3   8  12      981.02      934.05     14.66 o
   4   8  12      467.78      466.11     12.05 o
   5   8  12      255.13      247.10     16.46 o
   6   8  12      119.84      143.19      9.16 o
   7   8  12        5.93        9.77      7.00 o
   1   9  12        5.03        0.74      1.59 o
   2   9  12       48.38       50.60      3.14 o
   3   9  12      322.62      339.00     20.41 o
   4   9  12        0.87        2.45      3.78 o
   5   9  12       19.31       23.37      5.22 o
   6   9  12        7.78       25.11      6.07 o
   7   9  12       17.27       13.29     12.28 o
   0  10  12      118.06      132.39      5.29 o
   1  10  12     1182.32     1103.21     11.77 o
   2  10  12      940.03      920.13     11.15 o
   3  10  12      228.95      237.12      7.61 o
   4  10  12       98.36      102.38      6.65 o
   5  10  12      304.46      299.35     10.98 o
   6  10  12       37.62       58.27      8.18 o
   7  10  12        9.48        8.35      8.72 o
   1  11  12       32.79       45.14      2.46 o
   2  11  12       53.01       51.95      3.91 o
   3  11  12       77.94       80.00      4.60 o
   4  11  12      165.90      172.66      8.21 o
   5  11  12       11.01        7.01      5.37 o
   6  11  12       10.21       11.13      6.56 o
   0  12  12       67.80       79.71      3.49 o
   1  12  12       93.63       95.20      3.24 o
   2  12  12      296.49      291.12      6.54 o
   3  12  12        0.12       -3.09      3.09 o
   4  12  12       13.25        6.08      4.57 o
   5  12  12       28.04       33.29      6.15 o
   6  12  12        1.70        2.25      6.10 o
   1  13  12        9.38       10.78      2.33 o
   2  13  12      288.54      326.78      8.67 o
   3  13  12      191.40      185.44      7.19 o
   4  13  12        0.06        2.48      4.48 o
   5  13  12       77.15       87.47      7.80 o
   6  13  12        9.55        9.36      7.55 o
   0  14  12      474.72      484.60     10.62 o
   1  14  12       24.63       25.65      3.10 o
   2  14  12        8.67        7.94      3.40 o
   3  14  12        2.79        2.89      4.02 o
   4  14  12       48.81       50.88      6.27 o
   5  14  12        0.56        2.22      4.98 o
   1  15  12       49.57       56.31      8.54 o
   2  15  12       37.38       27.31      4.76 o
   3  15  12        3.37        1.98      4.17 o
   4  15  12       40.36       22.32      6.43 o
   5  15  12        0.69       -4.98      6.42 o
   0  16  12       42.95       34.47     13.75 o
   1  16  12       19.29       14.83      5.49 o
   2  16  12        8.96        8.61      4.78 o
   3  16  12        1.35        3.11      5.23 o
   4  16  12        9.25       33.86      8.55 o
   5  16  12        6.16        4.81      7.07 o
   1  17  12       12.15        7.46      6.91 o
   2  17  12        4.02        5.81      9.10 o
   3  17  12        0.57        1.21      5.21 o
   4  17  12       39.87       38.74      8.69 o
   0  18  12      204.11      256.20     25.12 o
   1  18  12      126.42      138.91     14.64 o
   2  18  12        6.61        9.14      3.94 o
   3  18  12       27.80       37.44     10.63 o
   4  18  12       36.46       39.05     17.23 o
   1  19  12       75.92       74.82     18.75 o
   2  19  12       35.30       37.02     10.38 o
   3  19  12       22.64       31.09     10.79 o
   0  20  12        4.33       -8.34     10.63 o
   1  20  12       22.51       12.18      9.36 o
   2  20  12        0.18        1.36      8.64 o
   1   1  13      565.78      558.69      6.97 o
   2   1  13     1602.90     1563.88     14.97 o
   3   1  13       11.13        3.97      2.55 o
   4   1  13       11.80       11.23      3.91 o
   5   1  13       16.25        7.12      5.23 o
   6   1  13      403.28      423.36     13.71 o
   7   1  13       22.95       25.20      6.68 o
   0   2  13     1436.47     1438.09     19.73 o
   1   2  13      130.55      149.08      3.72 o
   2   2  13       92.92       94.80      3.17 o
   3   2  13       30.16       23.34      3.95 o
   4   2  13      181.70      178.64      7.96 o
   5   2  13      191.85      160.17      9.09 o
   6   2  13        2.70       -0.96      4.87 o
   7   2  13        0.66        0.69      6.18 o
   1   3  13      842.68      925.86      8.90 o
   2   3  13     1235.39     1140.66     12.10 o
   3   3  13       46.85       54.15      3.95 o
   4   3  13      396.93      354.13     10.67 o
   5   3  13        5.48        5.48      4.62 o
   6   3  13       57.94       69.16      7.39 o
   7   3  13       41.56       51.64      8.81 o
   0   4  13      408.77      342.68      7.28 o
   1   4  13      526.50      460.78      6.88 o
   2   4  13      342.64      326.42      5.29 o
   3   4  13      312.18      329.19      6.88 o
   4   4  13      367.53      362.66     10.78 o
   5   4  13      147.95      139.33      8.72 o
   6   4  13       86.56      105.82     10.00 o
   7   4  13       10.54        4.99      5.99 o
   1   5  13       24.32       36.53      2.11 o
   2   5  13        0.70       -0.79      1.61 o
   3   5  13        0.79        3.43      2.19 o
   4   5  13        5.12        2.51      3.89 o
   5   5  13       92.90       89.22      7.00 o
   6   5  13        9.32       -3.08      4.63 o
   7   5  13       75.21       75.95      8.65 o
   0   6  13     2662.85     2595.70     25.33 o
   1   6  13       26.90       28.11      2.20 o
   2   6  13       43.31       42.55      2.80 o
   3   6  13      182.07      173.81      6.06 o
   4   6  13      699.45      667.32     14.63 o
   5   6  13       66.21       71.58      6.63 o
   6   6  13       37.35       40.91      7.11 o
   7   6  13        0.35        9.87      7.05 o
   1   7  13      183.33      181.66      3.59 o
   2   7  13      890.51      880.54      9.60 o
   3   7  13       22.09       36.72      3.75 o
   4   7  13       23.74       32.67      4.99 o
   5   7  13       76.79       72.36      6.60 o
   6   7  13       12.73        6.63      6.47 o
   7   7  13       99.48      102.23     10.78 o
   0   8  13      657.42      649.68      9.47 o
   1   8  13       13.09       10.81      1.60 o
   2   8  13       95.65      112.12      3.09 o
   3   8  13       18.26       22.06      3.72 o
   4   8  13       31.03       28.17      4.84 o
   5   8  13        0.00       -0.97      4.43 o
   6   8  13       19.46       25.51      8.82 o
   7   8  13        6.51       14.76      7.54 o
   1   9  13       55.55       55.16      2.52 o
   2   9  13      630.15      628.81      9.10 o
   3   9  13      988.46      994.94     17.32 o
   4   9  13      159.26      158.53     11.21 o
   5   9  13        1.90        4.41      6.54 o
   6   9  13      182.24      208.79     12.46 o
   7   9  13       49.43       59.92     13.15 o
   0  10  13      467.64      442.19      9.28 o
   1  10  13        0.03       -1.05      1.70 o
   2  10  13      464.52      468.61      7.82 o
   3  10  13       11.25       19.27      4.16 o
   4  10  13        0.03        3.44      4.07 o
   5  10  13        3.04        1.56      4.87 o
   6  10  13       26.68       22.34      7.19 o
   1  11  13        2.38       12.25      2.35 o
   2  11  13      766.17      770.58     11.17 o
   3  11  13        2.07        0.77      3.31 o
   4  11  13       41.64       45.45      5.55 o
   5  11  13       11.64        9.58      8.39 o
   6  11  13       11.08       -1.65      5.87 o
   0  12  13      422.64      421.27      8.57 o
   1  12  13       43.10       55.36      3.95 o
   2  12  13        1.14        2.42      2.58 o
   3  12  13       11.71        2.64      3.86 o
   4  12  13      124.81      125.44      9.61 o
   5  12  13       73.79       74.06      9.55 o
   6  12  13       24.15        9.64      7.77 o
   1  13  13        9.01       11.90      2.45 o
   2  13  13       41.69       44.49      4.94 o
   3  13  13       75.19       64.37      5.91 o
   4  13  13        4.79        2.55      4.65 o
   5  13  13        4.16        5.48      5.31 o
   6  13  13        5.68       -0.99      7.77 o
   0  14  13      102.09      102.03      6.96 o
   1  14  13        5.82       14.07      3.15 o
   2  14  13        0.57       -0.89      3.62 o
   3  14  13       30.61       38.45      5.39 o
   4  14  13      258.10      270.80     16.35 o
   5  14  13       16.80        7.41      5.56 o
   1  15  13        6.59       10.20      2.76 o
   2  15  13       68.42       80.90      7.33 o
   3  15  13        5.84        6.06      5.07 o
   4  15  13       44.12       46.25      6.44 o
   5  15  13       15.31       11.69      6.91 o
   0  16  13      278.09      321.10     26.31 o
   1  16  13       58.95       65.69      5.64 o
   2  16  13        0.01       -0.57      4.41 o
   3  16  13        4.43        5.48      5.44 o
   4  16  13        1.40       -3.63      5.34 o
   1  17  13       64.80       70.13      7.04 o
   2  17  13       34.85       31.02      5.27 o
   3  17  13        8.12       -3.29      5.23 o
   4  17  13        2.75        0.83      7.17 o
   0  18  13       11.34       21.82     12.83 o
   1  18  13       15.23       10.73      8.46 o
   2  18  13       13.62        7.40      7.22 o
   3  18  13       30.76       26.97     10.40 o
   1  19  13        2.56        0.69      8.00 o
   2  19  13       57.21       63.11     12.73 o
   0  20  13       15.34       -3.30     11.64 o
   1  20  13        0.11        3.57      8.71 o
   0   0  14     4356.92     4253.52     67.43 o
   1   0  14       40.59       44.39      4.23 o
   2   0  14      254.93      202.10      6.40 o
   3   0  14      445.20      397.12     12.22 o
   4   0  14      257.47      226.96     24.66 o
   5   0  14       36.17       41.80      8.35 o
   6   0  14      173.98      164.53     13.51 o
   7   0  14       46.53       53.67     11.05 o
   1   1  14       16.27       14.77      1.93 o
   2   1  14      551.72      580.82      7.40 o
   3   1  14      631.79      593.18     10.55 o
   4   1  14      195.51      177.35      8.29 o
   5   1  14      327.58      303.97     11.29 o
   6   1  14       28.08       14.13      5.85 o
   7   1  14       77.68       65.95      8.16 o
   0   2  14      510.02      495.83     10.19 o
   1   2  14        6.91        3.63      1.64 o
   2   2  14       11.85       10.30      1.89 o
   3   2  14      199.12      199.13      6.43 o
   4   2  14       34.58       32.47      4.98 o
   5   2  14        3.94       -1.07      4.22 o
   6   2  14       43.03       44.82      8.76 o
   7   2  14       15.13       11.77      6.06 o
   1   3  14     1177.42     1132.70     13.48 o
   2   3  14      159.65      151.62      4.13 o
   3   3  14     1060.21     1024.22     17.18 o
   4   3  14       19.52       22.89      6.03 o
   5   3  14       92.32       75.63      8.77 o
   6   3  14       43.32       40.47      6.66 o
   7   3  14       32.60       32.66     10.07 o
   0   4  14       74.91       69.17      6.77 o
   1   4  14      433.66      416.64      6.52 o
   2   4  14       43.47       43.37      3.35 o
   3   4  14      105.40      113.60      4.83 o
   4   4  14       30.78       18.91      4.53 o
   5   4  14       42.09       45.54      6.05 o
   6   4  14       31.98       21.84      6.10 o
   7   4  14        6.57        8.75      7.17 o
   1   5  14      667.79      580.98      6.84 o
   2   5  14        1.16       -1.68      1.68 o
   3   5  14     3131.99     3040.80     31.68 o
   4   5  14       41.33       42.20      5.23 o
   5   5  14      197.19      181.87     14.95 o
   6   5  14        3.40       -3.50      4.74 o
   7   5  14      270.28      308.30     15.77 o
   0   6  14      226.24      248.72      5.79 o
   1   6  14      923.18      872.99     10.00 o
   2   6  14      176.47      167.63      4.74 o
   3   6  14      132.67      140.71      5.67 o
   4   6  14      512.65      495.64     12.91 o
   5   6  14       30.72       21.99      5.40 o
   6   6  14       16.46       11.57      5.62 o
   7   6  14       40.97       40.69      8.72 o
   1   7  14       14.71       17.45      1.83 o
   2   7  14     1072.14     1012.94     10.80 o
   3   7  14     3077.07     2898.64     29.73 o
   4   7  14       79.04       60.21      5.74 o
   5   7  14       27.32       15.37      5.07 o
   6   7  14        5.37       11.69      5.31 o
   7   7  14       44.07       49.71      9.04 o
   0   8  14       60.07       59.79      3.38 o
   1   8  14      128.17      107.14      3.99 o
   2   8  14      186.15      186.85      4.44 o
   3   8  14        5.26        4.42      3.16 o
   4   8  14      100.48       92.47      6.96 o
   5   8  14      323.02      343.00     11.90 o
   6   8  14        2.86        0.81      5.26 o
   7   8  14        2.88       -0.61      9.13 o
   1   9  14      182.76      176.10      3.90 o
   2   9  14       71.14       76.69      5.19 o
   3   9  14       46.05       43.95      4.41 o
   4   9  14        0.08        3.77      4.12 o
   5   9  14       12.60        9.92      4.94 o
   6   9  14       69.58       78.14      8.02 o
   0  10  14      400.45      349.49      6.92 o
   1  10  14      238.73      238.70      4.77 o
   2  10  14      138.17      134.18      5.19 o
   3  10  14      354.12      371.33     10.45 o
   4  10  14       61.46       55.02      5.78 o
   5  10  14      132.32      156.64      8.83 o
   6  10  14        0.00        8.13      6.55 o
   1  11  14     1469.65     1430.58     13.14 o
   2  11  14        6.63       11.57      2.95 o
   3  11  14      299.78      329.35      9.24 o
   4  11  14      163.49      167.47      8.43 o
   5  11  14      102.05       94.53      8.77 o
   6  11  14        0.85        7.05      6.55 o
   0  12  14      141.32      136.61      5.50 o
   1  12  14      130.81      138.82      3.97 o
   2  12  14       65.32       80.22      5.25 o
   3  12  14       45.75       48.29      5.54 o
   4  12  14       10.15        0.92      4.55 o
   5  12  14        3.33        0.78      7.26 o
   6  12  14       79.45       59.72     10.53 o
   1  13  14        1.66        2.54      2.72 o
   2  13  14      202.33      221.54      7.26 o
   3  13  14      204.18      211.46      9.06 o
   4  13  14       15.05        2.46      4.68 o
   5  13  14        7.17       20.06      5.83 o
   0  14  14        4.72        3.13      3.31 o
   1  14  14       97.10      112.79      5.26 o
   2  14  14       11.59        7.85      3.74 o
   3  14  14      240.24      218.84      9.46 o
   4  14  14        3.12        2.85      4.86 o
   5  14  14       11.91       10.75      7.24 o
   1  15  14      351.80      342.27      7.80 o
   2  15  14       13.19       11.19      3.89 o
   3  15  14       48.52       54.08      8.17 o
   4  15  14        1.44        6.00      5.64 o
   5  15  14       26.57       11.49      7.11 o
   0  16  14       14.63       12.46      4.90 o
   1  16  14       45.53       57.62      5.74 o
   2  16  14       41.92       35.25      4.54 o
   3  16  14       85.89       98.01     12.29 o
   4  16  14       49.88       53.35      7.56 o
   1  17  14       65.59       57.29      6.70 o
   2  17  14        3.80        8.67      4.58 o
   3  17  14        2.31       -5.30      5.30 o
   4  17  14        3.32       12.13      7.68 o
   0  18  14        1.06        1.47     12.10 o
   1  18  14       49.32       52.64     11.29 o
   2  18  14        5.53        5.09      4.25 o
   3  18  14        9.69        9.41      8.86 o
   1  19  14       47.78       54.83     11.88 o
   2  19  14        2.19        7.41      9.33 o
   0  20  14       19.95       23.28     13.93 o
   1   1  15        0.83        0.45      1.67 o
   2   1  15     4429.71     4215.26     30.45 o
   3   1  15      114.69      131.90      5.74 o
   4   1  15      198.17      206.38      8.93 o
   5   1  15      233.34      239.52     10.33 o
   6   1  15      144.38      125.63      9.30 o
   7   1  15       25.02       30.64      8.17 o
   0   2  15     1163.09     1061.15     17.37 o
   1   2  15       30.62       30.83      2.38 o
   2   2  15      264.03      287.95      5.19 o
   3   2  15       77.83       78.29      5.49 o
   4   2  15       42.78       38.76      5.25 o
   5   2  15       35.01       44.57      7.29 o
   6   2  15       57.04       57.45      7.48 o
   7   2  15        4.34        1.31      6.96 o
   1   3  15      126.52      129.52      4.72 o
   2   3  15      732.20      664.26      9.72 o
   3   3  15     2783.84     2607.64     27.92 o
   4   3  15      248.98      250.86     10.65 o
   5   3  15        2.26        0.07      4.41 o
   6   3  15      303.61      274.93     25.65 o
   7   3  15        4.73        4.69      7.14 o
   0   4  15      482.89      448.63     10.00 o
   1   4  15      375.08      359.35      5.93 o
   2   4  15       62.29       65.87      3.37 o
   3   4  15       32.64       33.17      4.00 o
   4   4  15       14.75       13.17      4.27 o
   5   4  15       37.39       25.19      5.37 o
   6   4  15      111.85      120.49      9.13 o
   7   4  15       91.25       97.49     20.03 o
   1   5  15       63.95       69.21      2.78 o
   2   5  15        9.18        8.58      3.02 o
   3   5  15        2.34       -1.01      2.43 o
   4   5  15       61.26       50.79      5.63 o
   5   5  15        1.86        7.76      4.85 o
   6   5  15        9.80       10.03     10.65 o
   7   5  15       25.15       29.15     10.87 o
   0   6  15      102.38       90.34      4.04 o
   1   6  15      819.43      765.97      9.15 o
   2   6  15      119.25      126.27      4.71 o
   3   6  15       11.46       19.10      3.52 o
   4   6  15        8.03       15.23      4.55 o
   5   6  15       35.48       37.17      5.94 o
   6   6  15        0.01       -0.96      5.09 o
   7   6  15        7.81        8.58     27.41 o
   1   7  15       71.22       76.54      2.87 o
   2   7  15     1648.29     1617.14     17.54 o
   3   7  15      142.79      148.75      7.81 o
   4   7  15      120.00      132.19      7.57 o
   5   7  15       30.03       17.63      5.33 o
   6   7  15       74.87       76.16      8.01 o
   7   7  15       35.02       37.43     22.32 o
   0   8  15      164.20      188.01      6.70 o
   1   8  15        0.35       -1.53      1.53 o
   2   8  15        3.78        8.08      2.65 o
   3   8  15      119.84      113.32      5.35 o
   4   8  15       88.98       65.47      7.40 o
   5   8  15       29.81       31.31      9.71 o
   6   8  15       16.04       10.15      5.69 o
   1   9  15       12.25        9.12      1.84 o
   2   9  15      320.61      328.42      7.24 o
   3   9  15      168.68      154.30      8.08 o
   4   9  15      398.15      391.05     11.78 o
   5   9  15        1.97       -1.30      4.69 o
   6   9  15      141.69      155.04      9.97 o
   0  10  15       44.73       42.75      3.47 o
   1  10  15      103.62       87.31      3.57 o
   2  10  15      444.13      440.84      8.42 o
   3  10  15       73.49       67.50      7.43 o
   4  10  15      103.00       93.10      6.90 o
   5  10  15       79.11       83.76     10.68 o
   6  10  15       14.51        9.45      6.77 o
   1  11  15        2.94        4.97      2.27 o
   2  11  15      487.15      491.49      9.02 o
   3  11  15      312.03      323.57      9.38 o
   4  11  15        1.79        1.00      4.51 o
   5  11  15       23.19       32.18      7.67 o
   6  11  15       32.84       28.73     10.06 o
   0  12  15      229.53      240.91      7.78 o
   1  12  15      104.12      102.53      3.82 o
   2  12  15       82.03       78.74      4.02 o
   3  12  15        0.00       -3.57      3.92 o
   4  12  15      198.38      203.04      9.75 o
   5  12  15       59.28       75.27      7.74 o
   6  12  15       17.73       38.04     13.84 o
   1  13  15        0.64        3.19      2.62 o
   2  13  15       79.70       77.89      4.51 o
   3  13  15        3.83        9.23      4.45 o
   4  13  15        6.18       11.15      5.10 o
   5  13  15       72.55       70.95      7.88 o
   0  14  15       19.55       27.23      4.21 o
   1  14  15      201.20      193.79      6.45 o
   2  14  15       53.30       64.41      5.51 o
   3  14  15        0.71        8.50      5.80 o
   4  14  15       15.27       21.47      5.63 o
   5  14  15        6.57        2.54      5.56 o
   1  15  15       91.82       96.05      4.98 o
   2  15  15      239.45      255.04     11.07 o
   3  15  15       82.08       79.60      8.35 o
   4  15  15       50.54       43.37     10.41 o
   0  16  15      211.49      196.51     10.34 o
   1  16  15        2.37        9.63      4.57 o
   2  16  15        1.06        5.81      5.58 o
   3  16  15       49.63       55.78      8.50 o
   4  16  15        3.13       10.00      6.11 o
   1  17  15        3.74        5.29      7.37 o
   2  17  15       93.56      104.50     10.63 o
   3  17  15        0.11       -4.99      4.99 o
   0  18  15       17.88       18.61     12.47 o
   1  18  15       54.17       54.68      5.45 o
   2  18  15       20.28       19.67      5.06 o
   3  18  15        0.00       -4.89      4.89 o
   1  19  15        8.91        6.04     18.20 o
   0   0  16      337.31      353.42     19.43 o
   1   0  16      648.78      605.94     15.93 o
   2   0  16      192.04      201.56      6.93 o
   3   0  16       74.50       81.31      6.92 o
   4   0  16        5.93        3.84      4.86 o
   5   0  16      236.74      241.99     14.88 o
   6   0  16       60.37       40.60      9.92 o
   7   0  16      101.26       96.06     20.07 o
   1   1  16      191.72      168.95      5.34 o
   2   1  16       22.74       25.88      2.38 o
   3   1  16       23.84       16.58      3.52 o
   4   1  16        0.01       -3.21      3.21 o
   5   1  16        0.23       -3.01      4.33 o
   6   1  16       20.73       36.59      7.30 o
   7   1  16       10.59       26.02     12.19 o
   0   2  16      889.85      834.78     21.62 o
   1   2  16      297.93      279.61      5.45 o
   2   2  16       36.30       24.84      2.42 o
   3   2  16      123.23      133.71      9.33 o
   4   2  16      143.14      134.39      6.36 o
   5   2  16        8.54        2.08      4.65 o
   6   2  16        8.38       15.28      5.89 o
   7   2  16       28.94       16.98     10.02 o
   1   3  16     1309.87     1243.29     12.09 o
   2   3  16      678.62      654.07      8.23 o
   3   3  16     1063.29     1004.69     17.83 o
   4   3  16       57.36       37.02      7.12 o
   5   3  16       16.17        0.82      5.64 o
   6   3  16      170.75      175.76     11.46 o
   7   3  16       48.44       40.80     11.78 o
   0   4  16      112.58      106.72      5.59 o
   1   4  16      131.52      137.15      4.54 o
   2   4  16        6.87        6.42      2.41 o
   3   4  16       31.88       24.71      3.79 o
   4   4  16        0.41        0.35      5.08 o
   5   4  16       15.51       12.52      5.26 o
   6   4  16       27.27       26.84      6.45 o
   7   4  16       39.72       21.45     10.73 o
   1   5  16       21.92       29.85      2.82 o
   2   5  16      571.79      540.74      8.36 o
   3   5  16      770.05      741.77     11.16 o
   4   5  16      161.97      124.82      7.52 o
   5   5  16        1.08       -3.23      5.69 o
   6   5  16       37.71       39.35      7.49 o
   7   5  16       39.33       42.58     11.43 o
   0   6  16      269.39      291.06      7.32 o
   1   6  16      293.06      289.79      5.95 o
   2   6  16        0.01        4.68      2.36 o
   3   6  16       20.54       19.58      3.50 o
   4   6  16       86.36       78.53      6.56 o
   5   6  16       59.43       55.56      6.73 o
   6   6  16        0.20        9.14      5.77 o
   7   6  16        9.48       -8.24      8.24 o
   1   7  16       79.43       70.25      3.06 o
   2   7  16      861.65      818.29     10.68 o
   3   7  16        2.41        2.00      3.16 o
   4   7  16      117.82      112.17      7.23 o
   5   7  16       16.89       19.67      6.06 o
   6   7  16       62.14       68.44      9.09 o
   0   8  16     1123.38     1054.32     19.05 o
   1   8  16      125.12      125.47      3.74 o
   2   8  16        1.71        3.94      2.62 o
   3   8  16       21.86       23.32      3.86 o
   4   8  16      103.53      100.73      7.54 o
   5   8  16      205.45      200.03     10.07 o
   6   8  16       18.89       15.85      6.68 o
   1   9  16       38.71       40.49      2.59 o
   2   9  16        1.93        1.78      2.26 o
   3   9  16      101.66       92.52      5.24 o
   4   9  16        0.03        1.81      4.24 o
   5   9  16       30.98       27.85      6.12 o
   6   9  16        1.71        0.87      5.78 o
   0  10  16      147.73      151.22      5.55 o
   1  10  16        2.32        0.38      2.06 o
   2  10  16      300.24      278.84      6.44 o
   3  10  16        1.99        5.19      3.31 o
   4  10  16       68.03       77.23      6.97 o
   5  10  16        2.65        3.99      6.31 o
   6  10  16       12.43        6.02      6.82 o
   1  11  16        0.08        0.42      2.08 o
   2  11  16       38.23       32.49      3.35 o
   3  11  16      342.80      354.38      9.93 o
   4  11  16       47.70       42.15      6.04 o
   5  11  16      127.38      128.78     10.16 o
   6  11  16        6.64       -6.85      7.74 o
   0  12  16      169.59      148.62      6.65 o
   1  12  16       39.26       34.79      3.12 o
   2  12  16      344.98      322.77      7.56 o
   3  12  16        7.61        2.07      4.22 o
   4  12  16       43.75       39.87      5.94 o
   5  12  16        2.72        6.21      5.54 o
   1  13  16      109.61      120.23      5.13 o
   2  13  16      356.61      347.35     11.44 o
   3  13  16       10.57       23.79      5.34 o
   4  13  16       14.75       11.85      5.13 o
   5  13  16       25.57       26.06     12.42 o
   0  14  16        1.11       -1.00      3.54 o
   1  14  16        4.66        9.01      3.27 o
   2  14  16       14.06        4.29      3.54 o
   3  14  16        2.77       -4.04      4.96 o
   4  14  16       15.28       16.69      5.59 o
   5  14  16       25.16       21.18      6.51 o
   1  15  16       24.00       25.10      3.72 o
   2  15  16        3.27        3.14      4.07 o
   3  15  16       26.26       23.77      6.56 o
   4  15  16        6.36        6.08      6.11 o
   0  16  16       22.67       18.82      5.72 o
   1  16  16      165.23      183.47     12.28 o
   2  16  16       27.08       27.51      4.80 o
   3  16  16       46.30       43.36      5.79 o
   4  16  16        2.69        0.98      6.51 o
   1  17  16       14.83        5.74      4.72 o
   2  17  16       29.03       25.64      5.64 o
   3  17  16       20.63       12.55      5.99 o
   0  18  16      139.73      134.38     21.45 o
   1  18  16        2.70        5.90      4.38 o
   2  18  16        0.16       -4.53      4.53 o
   1  19  16       41.18       54.46     22.32 o
   1   1  17     1564.22     1516.46     14.83 o
   2   1  17       74.40       68.66      3.17 o
   3   1  17      584.32      541.77     10.84 o
   4   1  17       13.14       12.81      4.56 o
   5   1  17        5.61        0.80      4.73 o
   6   1  17        3.66        4.58      5.44 o
   7   1  17       82.73       95.95     14.22 o
   0   2  17     1926.48     1883.23     26.21 o
   1   2  17        0.15       -1.68      2.00 o
   2   2  17       78.36       88.80      3.55 o
   3   2  17      300.10      265.34      7.78 o
   4   2  17      128.40      112.22      6.20 o
   5   2  17       29.05       33.41      6.22 o
   6   2  17       60.67       47.09      7.33 o
   7   2  17        0.96       13.05     10.01 o
   1   3  17      141.22      139.05      5.00 o
   2   3  17      181.06      176.77      5.06 o
   3   3  17      104.79       97.07      8.45 o
   4   3  17       13.19       18.27      4.50 o
   5   3  17        2.70        3.23      4.67 o
   6   3  17        1.19        4.90      5.65 o
   7   3  17       50.08       42.59     11.54 o
   0   4  17      457.43      400.41     14.65 o
   1   4  17     2406.02     2374.27     26.01 o
   2   4  17      250.09      230.30      5.70 o
   3   4  17      169.28      151.48      6.41 o
   4   4  17      472.06      439.07     10.47 o
   5   4  17      136.69      144.14     10.12 o
   6   4  17      172.15      205.28     11.88 o
   7   4  17        9.40       20.12     11.96 o
   1   5  17      175.53      167.25      5.01 o
   2   5  17      183.78      168.66      5.20 o
   3   5  17      129.67      117.15      4.99 o
   4   5  17      150.66      146.49      8.17 o
   5   5  17        9.28        6.67      4.96 o
   6   5  17        0.19       -4.96      5.60 o
   0   6  17      413.42      421.93      9.09 o
   1   6  17       12.78       15.69      2.63 o
   2   6  17        0.36        2.72      3.20 o
   3   6  17       20.56       23.94      3.64 o
   4   6  17       53.49       53.00      5.91 o
   5   6  17      347.77      358.16     16.47 o
   6   6  17        0.44       -2.89      5.66 o
   1   7  17        4.35        4.64      1.96 o
   2   7  17      339.45      364.07      7.16 o
   3   7  17      366.80      380.78      8.94 o
   4   7  17        0.12        0.65      5.54 o
   5   7  17        0.01       -0.06      4.78 o
   6   7  17       75.15       83.72      8.60 o
   0   8  17       36.93       41.23      3.85 o
   1   8  17        9.14        7.81      2.06 o
   2   8  17        0.33        3.20      2.52 o
   3   8  17       25.85       16.58      3.73 o
   4   8  17       54.06       46.51      6.05 o
   5   8  17        8.43       18.49      5.60 o
   6   8  17        2.30       -0.16      5.92 o
   1   9  17      484.23      465.55      6.84 o
   2   9  17        1.23       -1.83      2.33 o
   3   9  17      316.00      316.10      8.36 o
   4   9  17        0.66        6.61      4.70 o
   5   9  17        4.13        9.86      5.38 o
   6   9  17        2.17        5.04      6.45 o
   0  10  17        1.30       -2.66      2.66 o
   1  10  17       95.89       91.88      3.84 o
   2  10  17        9.18       10.70      2.87 o
   3  10  17        5.39        6.54      3.24 o
   4  10  17        3.08       -1.89      4.29 o
   5  10  17        7.17        4.86      5.46 o
   6  10  17        2.11       -7.06     10.72 o
   1  11  17       99.60      102.98      4.08 o
   2  11  17        0.37       -0.31      2.62 o
   3  11  17        1.66        3.43      3.56 o
   4  11  17       13.31       12.29      6.16 o
   5  11  17        1.83        1.97      5.84 o
   0  12  17       35.59       63.70      8.93 o
   1  12  17      109.50      118.63      5.68 o
   2  12  17        8.74       10.58      2.96 o
   3  12  17        0.02       -4.03      4.03 o
   4  12  17       74.98       81.86      7.54 o
   5  12  17       56.29       55.77     10.80 o
   1  13  17      113.96      121.09      5.29 o
   2  13  17       21.11       21.38      4.87 o
   3  13  17        0.01       -2.25      4.36 o
   4  13  17        4.16       -3.47      4.77 o
   5  13  17        0.23       -1.81      6.28 o
   0  14  17       75.52       84.42      7.63 o
   1  14  17      168.43      162.46      6.52 o
   2  14  17        4.40        5.34      3.61 o
   3  14  17       65.29       68.97     10.19 o
   4  14  17        8.93       16.14      6.54 o
   1  15  17       42.51       38.70      4.20 o
   2  15  17       27.85       36.04      6.68 o
   3  15  17       20.18       23.49      5.32 o
   4  15  17        5.33        5.50      5.86 o
   0  16  17        2.37        1.53      5.23 o
   1  16  17        3.92        8.42      5.11 o
   2  16  17       14.87       19.70      4.66 o
   3  16  17       42.44       45.19      9.61 o
   1  17  17      104.75      104.89     11.64 o
   2  17  17       18.87       21.46      5.80 o
   3  17  17       27.91       22.72      7.36 o
   0  18  17        1.02       -0.92     12.19 o
   1  18  17        1.68        1.70      4.51 o
   2  18  17        3.27        8.52      6.23 o
   0   0  18     8575.71     8144.18    186.40 o
   1   0  18      478.20      426.87     11.22 o
   2   0  18     1879.65     1812.43     23.88 o
   3   0  18       36.85       29.59      5.97 o
   4   0  18     1540.70     1495.63     36.37 o
   5   0  18      564.61      557.78     22.17 o
   6   0  18        2.73       -0.88      7.52 o
   7   0  18       41.91       50.97     17.87 o
   1   1  18      632.66      632.32      9.27 o
   2   1  18       32.78       33.70      3.44 o
   3   1  18       51.34       47.59      4.21 o
   4   1  18      229.76      217.49      8.17 o
   5   1  18       13.75       17.52      6.32 o
   6   1  18       11.27        3.93      5.78 o
   7   1  18       10.37       13.51     10.63 o
   0   2  18      178.91      213.44      8.34 o
   1   2  18      970.51      947.53     11.22 o
   2   2  18        9.10        4.26      2.38 o
   3   2  18      146.79      121.79      5.94 o
   4   2  18      513.80      512.72     11.65 o
   5   2  18      215.44      219.49     20.07 o
   6   2  18        6.38        2.95      5.91 o
   1   3  18       56.19       57.73      3.55 o
   2   3  18     1108.07      950.98     14.73 o
   3   3  18       59.88       47.16      4.84 o
   4   3  18      301.52      309.52     10.47 o
   5   3  18        0.00        3.19      5.36 o
   6   3  18        0.53       14.01      6.27 o
   0   4  18      255.20      259.34     10.04 o
   1   4  18        5.41       11.93      2.90 o
   2   4  18       19.85       23.53      3.09 o
   3   4  18        0.01       -2.94      2.94 o
   4   4  18       61.04       65.04      5.38 o
   5   4  18       14.40        7.10      5.09 o
   6   4  18       17.25       14.44      6.61 o
   1   5  18      528.40      490.15      8.22 o
   2   5  18     1364.43     1319.98     14.91 o
   3   5  18       98.46       88.78      6.78 o
   4   5  18       34.11       36.89      4.91 o
   5   5  18        4.43        1.94      5.05 o
   6   5  18      223.73      270.88     12.92 o
   0   6  18      224.26      251.22      7.45 o
   1   6  18        0.29        1.44      2.36 o
   2   6  18      202.60      182.96      5.52 o
   3   6  18       31.81       33.42      4.84 o
   4   6  18       42.32       49.98      6.10 o
   5   6  18       11.92        6.63      6.41 o
   6   6  18       31.43       30.17      7.23 o
   1   7  18       10.48        7.17      2.19 o
   2   7  18      150.30      137.13      4.97 o
   3   7  18      221.63      182.76      6.70 o
   4   7  18       25.37       31.99      7.03 o
   5   7  18        6.45        5.87      5.24 o
   6   7  18       78.24       85.66     11.35 o
   0   8  18      531.71      587.45     11.26 o
   1   8  18      116.50      118.18      3.96 o
   2   8  18      625.04      611.63      9.53 o
   3   8  18       75.44       77.18      5.08 o
   4   8  18      401.81      396.76     12.68 o
   5   8  18       24.42       31.75      6.46 o
   6   8  18        8.56        6.23     12.51 o
   1   9  18      288.47      280.73      6.05 o
   2   9  18       98.52       89.93      4.14 o
   3   9  18       89.47       84.24      5.30 o
   4   9  18       19.48       21.84      5.39 o
   5   9  18        1.16       -3.11      5.11 o
   6   9  18        6.30        1.87      8.81 o
   0  10  18      109.81      126.36      6.68 o
   1  10  18       13.57        8.24      2.54 o
   2  10  18        9.48       12.39      3.05 o
   3  10  18        0.93       -3.11      3.11 o
   4  10  18      299.09      299.70     12.66 o
   5  10  18        0.07        0.51      5.23 o
   1  11  18       42.67       49.55      4.17 o
   2  11  18        0.31       -0.52      2.67 o
   3  11  18        9.00        8.15      3.48 o
   4  11  18       59.52       62.29      6.23 o
   5  11  18        2.12       -5.78      5.78 o
   0  12  18        1.01        8.77      3.78 o
   1  12  18        0.11        1.70      2.67 o
   2  12  18       80.79       72.10      6.88 o
   3  12  18        0.00       -3.89      3.89 o
   4  12  18      100.04       98.65      9.34 o
   5  12  18       19.47       16.29      6.28 o
   1  13  18       31.80       33.35      3.83 o
   2  13  18      169.72      179.17      9.05 o
   3  13  18        1.65       -2.52      4.31 o
   4  13  18        1.09       -4.86      4.86 o
   0  14  18       16.72        0.19      4.20 o
   1  14  18       22.84       28.57      3.72 o
   2  14  18       36.05       31.12      4.46 o
   3  14  18       31.39       32.25      8.40 o
   4  14  18       13.44       12.04      6.27 o
   1  15  18       31.40       19.45      3.89 o
   2  15  18      115.26      120.98      6.44 o
   3  15  18        3.14        2.21      4.69 o
   4  15  18        9.15        6.32     10.72 o
   0  16  18      161.73      174.81     11.13 o
   1  16  18       11.64       14.32      5.44 o
   2  16  18       16.20       10.30      4.65 o
   3  16  18        0.84        0.51      4.64 o
   1  17  18        7.19        5.76      6.26 o
   2  17  18        7.86        7.91      5.38 o
   0  18  18      321.14      386.91     32.45 o
   1  18  18       17.06       18.54      9.65 o
   1   1  19     1150.13     1084.13     12.44 o
   2   1  19      757.39      689.77     11.28 o
   3   1  19      417.03      396.59     10.79 o
   4   1  19       52.59       56.66      6.01 o
   5   1  19        9.18       17.35      5.90 o
   6   1  19        4.19        8.66      6.12 o
   0   2  19      263.78      274.29     10.75 o
   1   2  19       97.55      114.35      6.45 o
   2   2  19       28.93       27.49      3.62 o
   3   2  19      115.33      104.73      5.38 o
   4   2  19       13.69       16.60      4.37 o
   5   2  19      161.48      163.86     15.80 o
   6   2  19       34.60       35.29      7.36 o
   1   3  19       29.69       39.75      3.48 o
   2   3  19      173.28      166.15      5.32 o
   3   3  19       77.99       68.88      4.74 o
   4   3  19       49.76       52.48      5.23 o
   5   3  19       43.70       35.97      6.68 o
   6   3  19      101.92      115.24     16.26 o
   0   4  19      441.08      407.65     15.24 o
   1   4  19     2758.13     2677.04     24.59 o
   2   4  19        5.18        5.50      2.63 o
   3   4  19      107.75      108.97      8.00 o
   4   4  19       44.89       42.50      7.48 o
   5   4  19      296.28      287.16     17.16 o
   6   4  19       44.90       53.29      9.68 o
   1   5  19        0.20        1.26      2.55 o
   2   5  19        4.49        5.85      2.79 o
   3   5  19        1.18        2.94      4.15 o
   4   5  19       26.44       30.29      6.43 o
   5   5  19       56.93       67.58      9.04 o
   6   5  19       17.71       18.88      9.85 o
   0   6  19      244.36      235.38      8.50 o
   1   6  19        2.19       -0.15      2.45 o
   2   6  19        3.07       -0.47      2.54 o
   3   6  19      112.89      112.57      5.93 o
   4   6  19       32.43       24.93      4.98 o
   5   6  19      170.94      184.96     21.90 o
   6   6  19       21.91       31.58     10.38 o
   1   7  19       82.92       81.62      3.57 o
   2   7  19        1.08        0.44      2.61 o
   3   7  19      181.11      180.77      7.09 o
   4   7  19        0.67        5.00      4.65 o
   5   7  19       23.44       26.73      6.53 o
   6   7  19       11.80       22.47     10.28 o
   0   8  19      238.18      228.07      7.36 o
   1   8  19        7.74        2.42      2.20 o
   2   8  19       26.01       21.68      3.22 o
   3   8  19       33.54       41.19      4.63 o
   4   8  19       56.89       94.03     11.86 o
   5   8  19        0.26        1.53      5.46 o
   6   8  19       66.04       85.30     19.02 o
   1   9  19      189.00      182.07      5.30 o
   2   9  19        0.08        2.79      2.55 o
   3   9  19       86.21       92.62      7.04 o
   4   9  19       21.97       14.94      5.52 o
   5   9  19      114.77      134.15      9.49 o
   0  10  19        6.44       11.90      4.09 o
   1  10  19        0.65        2.62      2.40 o
   2  10  19        0.13       -1.22      2.52 o
   3  10  19       35.12       40.86      4.13 o
   4  10  19        0.57        9.93      6.95 o
   5  10  19       13.78        9.19      5.87 o
   1  11  19       63.58       61.98      4.09 o
   2  11  19       37.64       27.45      4.00 o
   3  11  19        5.23        0.06      3.21 o
   4  11  19        0.03        2.53      4.45 o
   5  11  19        1.43       -1.25      8.22 o
   0  12  19        7.57       10.04      3.98 o
   1  12  19      152.38      168.44      5.63 o
   2  12  19        0.00        0.18      3.16 o
   3  12  19       10.02        9.40      3.88 o
   4  12  19        0.06       -4.77      4.77 o
   5  12  19       84.27      107.11     13.62 o
   1  13  19       49.31       41.52      4.17 o
   2  13  19      188.79      175.63      8.50 o
   3  13  19        3.78        4.03      4.72 o
   4  13  19        1.45        3.12      9.27 o
   0  14  19       53.14       48.83      6.03 o
   1  14  19      153.29      185.05      6.59 o
   2  14  19       18.87       27.09      4.53 o
   3  14  19       56.06       59.00      6.52 o
   4  14  19        1.24        6.99      7.66 o
   1  15  19        7.24        4.82      3.71 o
   2  15  19        5.32       10.27      4.11 o
   3  15  19       38.91       44.54      6.65 o
   0  16  19       84.57       70.67      8.55 o
   1  16  19       49.10       56.09      7.30 o
   2  16  19        6.16        2.00      4.47 o
   1  17  19       15.99       18.29      5.87 o
   0   0  20     3408.68     3302.86    151.11 o
   1   0  20       46.48       47.94      5.78 o
   2   0  20       50.33       45.14     10.01 o
   3   0  20      161.77      137.22     11.30 o
   4   0  20      164.28      174.74     20.10 o
   5   0  20       52.93       39.53      9.78 o
   6   0  20       82.72      123.38     20.90 o
   1   1  20       42.80       55.72      4.04 o
   2   1  20      198.46      198.43      7.09 o
   3   1  20       75.73       60.99      6.13 o
   4   1  20        9.40        5.62      4.14 o
   5   1  20        3.24        2.40      5.52 o
   6   1  20        6.48        9.17      8.90 o
   0   2  20        3.41       11.37      9.42 o
   1   2  20      483.01      509.81     11.19 o
   2   2  20      323.10      310.47      7.92 o
   3   2  20       86.26       81.47      5.66 o
   4   2  20      303.15      317.16      9.72 o
   5   2  20        7.91       10.90      5.74 o
   6   2  20       36.01       32.15     16.36 o
   1   3  20      538.42      526.00      9.00 o
   2   3  20       71.63       77.76      5.73 o
   3   3  20      102.99      112.38      5.78 o
   4   3  20      140.53      131.48      7.12 o
   5   3  20       18.92       15.83      5.98 o
   6   3  20       63.14       52.93     12.44 o
   0   4  20      720.75      678.18     14.57 o
   1   4  20       44.15       57.05      3.88 o
   2   4  20      154.17      159.84      6.09 o
   3   4  20        5.36        5.13      3.29 o
   4   4  20        7.69        7.47      4.09 o
   5   4  20       12.10       10.69      5.72 o
   6   4  20        5.64       22.31     10.54 o
   1   5  20       19.25       19.36      3.13 o
   2   5  20      564.03      536.96      9.19 o
   3   5  20       26.15       20.01      3.83 o
   4   5  20        0.04        2.07      4.14 o
   5   5  20        0.24        0.75      6.01 o
   6   5  20       53.36       35.98     10.70 o
   0   6  20      316.72      352.41      9.28 o
   1   6  20      119.33      127.64      5.05 o
   2   6  20       16.34        9.27      2.94 o
   3   6  20        4.59       -2.71      3.29 o
   4   6  20       76.47       79.31      6.10 o
   5   6  20        1.33        8.55      5.87 o
   6   6  20       32.80       40.31     14.71 o
   1   7  20       50.08       49.33      3.27 o
   2   7  20       47.80       54.92      3.94 o
   3   7  20       26.21       16.30      4.05 o
   4   7  20        3.20        6.14      4.45 o
   5   7  20       52.37       74.87      8.12 o
   0   8  20      503.12      528.32     11.19 o
   1   8  20        0.01       -2.19      2.82 o
   2   8  20       32.22       24.82      3.42 o
   3   8  20       49.33       40.11      4.83 o
   4   8  20       96.98      111.37      8.28 o
   5   8  20       83.44       90.79      8.60 o
   1   9  20        4.37        4.46      2.64 o
   2   9  20        5.29        8.64      2.88 o
   3   9  20        6.66        6.44      3.79 o
   4   9  20        0.13        2.63      5.18 o
   5   9  20        0.05        0.32      5.61 o
   0  10  20      310.49      314.53     10.18 o
   1  10  20        0.92        1.38      2.57 o
   2  10  20       13.21       11.02      3.04 o
   3  10  20        1.18       -3.44      3.44 o
   4  10  20       70.27       74.30      7.48 o
   5  10  20        0.65       -2.95      8.73 o
   1  11  20       55.39       64.88      4.26 o
   2  11  20      210.71      212.38      7.04 o
   3  11  20        1.46        1.79      3.69 o
   4  11  20       11.82        0.19      5.02 o
   5  11  20       22.53       -0.18     12.92 o
   0  12  20        2.02        5.35      4.11 o
   1  12  20      189.15      181.84      6.34 o
   2  12  20        2.17        2.25      3.45 o
   3  12  20       97.00      112.85      7.77 o
   4  12  20       13.40       11.04      5.95 o
   1  13  20        5.28        5.12      3.46 o
   2  13  20       83.54      104.25      6.42 o
   3  13  20        5.37       -1.03      5.23 o
   4  13  20        1.77       -0.54      5.88 o
   0  14  20       40.38       65.58      6.76 o
   1  14  20       23.26       24.68      4.00 o
   2  14  20        0.69        4.82      4.14 o
   3  14  20        3.08       -4.92      4.92 o
   1  15  20       17.36       13.47      4.71 o
   2  15  20       22.50       26.54      4.73 o
   3  15  20        1.33        1.01      5.59 o
   0  16  20       79.40      101.96     14.80 o
   1  16  20       24.60       28.14      6.34 o
   2  16  20        0.50       -2.33      4.69 o
   1   1  21       28.94       29.20      3.72 o
   2   1  21       52.68       52.76      5.88 o
   3   1  21       18.40       22.70      4.32 o
   4   1  21        9.60        5.52      4.15 o
   5   1  21       19.48       16.07      6.21 o
   6   1  21       12.31       14.21      9.91 o
   0   2  21     1369.65     1400.91     26.85 o
   1   2  21       37.44       43.96      4.01 o
   2   2  21       67.79       81.37      5.50 o
   3   2  21        1.30        0.20      3.53 o
   4   2  21      100.33      105.30      6.85 o
   5   2  21      128.23      152.60     10.78 o
   6   2  21        9.68        8.35     10.36 o
   1   3  21      102.49      113.51      4.89 o
   2   3  21       29.62       29.89      3.98 o
   3   3  21      173.48      155.38     11.29 o
   4   3  21        0.61        1.74      4.12 o
   5   3  21        0.07       -0.19      5.64 o
   6   3  21       20.67       47.59     15.95 o
   0   4  21     1038.13     1041.37     19.07 o
   1   4  21       13.52       13.66      3.66 o
   2   4  21      110.51      100.46      5.41 o
   3   4  21       86.68       86.68      5.43 o
   4   4  21      145.87      132.98      7.27 o
   5   4  21       31.87       34.32      6.79 o
   6   4  21      191.38      179.66     21.27 o
   1   5  21       30.31       36.70      3.96 o
   2   5  21       41.22       42.48      4.27 o
   3   5  21      164.59      172.49      8.74 o
   4   5  21        4.84        2.86      4.07 o
   5   5  21        1.67        0.09      5.47 o
   0   6  21      603.80      569.14     12.06 o
   1   6  21      464.85      445.75      8.57 o
   2   6  21       12.54        8.82      3.43 o
   3   6  21        0.01        1.46      3.58 o
   4   6  21      151.49      150.86      7.59 o
   5   6  21       40.20       48.93      9.05 o
   1   7  21      147.35      161.89      5.02 o
   2   7  21      151.12      157.12      6.76 o
   3   7  21      140.67      142.95      6.95 o
   4   7  21        0.51        4.64      4.18 o
   5   7  21        7.67       -1.47      6.84 o
   0   8  21      858.82      854.35     17.45 o
   1   8  21       68.16       69.01      4.10 o
   2   8  21        4.20        7.14      3.09 o
   3   8  21      124.53      116.37      6.60 o
   4   8  21        7.09        8.43      6.54 o
   5   8  21       19.07       40.57      8.71 o
   1   9  21      289.40      291.96      7.28 o
   2   9  21        0.08        0.55      2.80 o
   3   9  21      215.46      236.30     12.75 o
   4   9  21        0.01       -0.35      5.00 o
   5   9  21        0.18        9.89      7.39 o
   0  10  21        0.24       -2.24      3.94 o
   1  10  21       78.93       78.74      4.69 o
   2  10  21       59.95       56.93      4.20 o
   3  10  21       76.10       90.55      5.73 o
   4  10  21        0.01        9.99      4.74 o
   5  10  21        2.11        2.29     12.19 o
   1  11  21        5.57        6.91      3.75 o
   2  11  21       78.35       85.01      5.45 o
   3  11  21       99.23       85.99      5.77 o
   4  11  21        1.13        3.94      5.38 o
   0  12  21       41.06       46.27      5.88 o
   1  12  21       31.04       30.66      3.85 o
   2  12  21        3.53        2.17      3.98 o
   3  12  21        5.81        3.81      5.01 o
   4  12  21       80.50       84.63      9.28 o
   1  13  21       34.83       34.81      4.37 o
   2  13  21       47.67       58.66      8.64 o
   3  13  21       12.76       11.06      6.14 o
   0  14  21       33.11       34.64      6.65 o
   1  14  21        0.57        1.50      3.56 o
   2  14  21        0.88        4.06      4.24 o
   3  14  21       11.75        2.08      5.87 o
   1  15  21       58.98       67.38      9.81 o
   2  15  21        8.00        4.95      4.34 o
   0  16  21      221.24      218.32     13.55 o
   1  16  21       42.68       38.19     12.76 o
   0   0  22      623.58      586.28     29.33 o
   1   0  22      269.74      272.87     15.32 o
   2   0  22        4.22        4.19      5.25 o
   3   0  22       82.41       84.39      8.58 o
   4   0  22       19.19       25.62      7.36 o
   5   0  22      521.06      581.10     25.01 o
   6   0  22        0.07       -6.97     13.57 o
   1   1  22      233.34      239.08     10.12 o
   2   1  22       44.57       38.23      5.12 o
   3   1  22       96.41       91.60      6.20 o
   4   1  22       60.92       47.77      5.69 o
   5   1  22       47.62       39.11      7.34 o
   0   2  22      540.56      497.06     15.22 o
   1   2  22      609.88      592.75     13.27 o
   2   2  22       40.68       36.68      5.08 o
   3   2  22      168.55      138.66      7.03 o
   4   2  22       41.01       50.30      5.88 o
   5   2  22      117.67      147.62     10.29 o
   1   3  22      120.40      136.71      5.42 o
   2   3  22        7.50        6.40      4.04 o
   3   3  22       29.03       29.38      4.94 o
   4   3  22        5.19        4.22      4.59 o
   5   3  22       35.32       19.82      6.33 o
   0   4  22      108.96      129.79      7.68 o
   1   4  22      297.34      267.15      7.04 o
   2   4  22        1.36       -1.56      3.21 o
   3   4  22        4.86        5.11      4.05 o
   4   4  22       21.67       18.51      4.92 o
   5   4  22       42.79       26.42      6.84 o
   1   5  22       67.80       56.47      4.21 o
   2   5  22        7.53        7.72      3.51 o
   3   5  22      201.76      200.02      8.18 o
   4   5  22        7.25       14.60      4.70 o
   5   5  22      144.76      169.42     12.42 o
   0   6  22        0.27        7.25      3.84 o
   1   6  22      115.56      132.58      5.15 o
   2   6  22        0.09       -0.04      3.29 o
   3   6  22       11.79        0.79      3.82 o
   4   6  22        0.01       -0.76      4.16 o
   5   6  22        8.98       12.68      7.51 o
   1   7  22       18.91       25.65      3.46 o
   2   7  22      241.08      232.27      7.39 o
   3   7  22      133.49      132.65      7.18 o
   4   7  22        3.75       -0.89      4.24 o
   5   7  22       30.75       31.09      8.53 o
   0   8  22       17.11       17.59      5.32 o
   1   8  22      278.44      281.81      8.33 o
   2   8  22       19.86       12.83      3.56 o
   3   8  22      121.90      119.13      6.77 o
   4   8  22       10.25        6.04      4.95 o
   5   8  22      132.92      178.01     32.36 o
   1   9  22       58.35       55.15      4.04 o
   2   9  22      304.94      316.06      8.01 o
   3   9  22       36.10       38.72      5.29 o
   4   9  22       27.54       22.59      5.67 o
   0  10  22       12.14        8.44      4.63 o
   1  10  22      123.12      118.68      5.53 o
   2  10  22        6.59        7.67      3.83 o
   3  10  22       64.63       78.10      5.70 o
   4  10  22       60.65       59.41      7.50 o
   1  11  22      165.28      168.13      6.28 o
   2  11  22      231.28      249.02      8.66 o
   3  11  22       80.07       79.29      6.29 o
   4  11  22       14.79       20.61      6.26 o
   0  12  22       43.02       43.35      5.97 o
   1  12  22      194.71      184.54      6.46 o
   2  12  22        0.56        7.24      4.56 o
   3  12  22        1.01       -0.80      4.95 o
   1  13  22       40.84       36.61      4.62 o
   2  13  22      216.43      243.39      9.28 o
   3  13  22        4.01        4.93      6.17 o
   0  14  22      139.85      145.08      9.43 o
   1  14  22       54.40       71.40      5.70 o
   2  14  22        1.02        5.02      4.54 o
   1  15  22        0.33       -0.15      4.06 o
   1   1  23        7.68       12.94      5.53 o
   2   1  23      152.49      167.69      8.14 o
   3   1  23        0.03       -3.70      3.70 o
   4   1  23        1.12        0.34      4.36 o
   5   1  23       16.13       18.28     10.01 o
   0   2  23       90.21       99.29     24.75 o
   1   2  23       27.84       26.58      5.56 o
   2   2  23        1.49       -2.27      4.07 o
   3   2  23        7.43        1.61      3.78 o
   4   2  23       13.87       13.90      4.96 o
   5   2  23       19.89       14.13      9.75 o
   1   3  23      121.44      133.59      7.31 o
   2   3  23       40.25       39.82      5.25 o
   3   3  23        8.84        8.69      4.17 o
   4   3  23        1.06        4.65      4.54 o
   5   3  23        1.28       -4.01      8.71 o
   0   4  23      427.92      466.03     12.94 o
   1   4  23       29.65       33.68      4.25 o
   2   4  23       19.19       13.78      4.43 o
   3   4  23        1.10        0.53      3.95 o
   4   4  23      265.56      291.48     10.14 o
   5   4  23        9.02        6.77      9.77 o
   1   5  23       86.67       94.66      5.50 o
   2   5  23       74.95       66.09      5.17 o
   3   5  23       72.48       71.81      6.08 o
   4   5  23        4.96        6.98      4.60 o
   5   5  23        0.88        2.41     10.68 o
   0   6  23     1256.59     1189.71     19.16 o
   1   6  23        0.00        1.73      2.95 o
   2   6  23       45.92       39.84      4.66 o
   3   6  23        3.09        3.82      4.09 o
   4   6  23      104.82       98.50      7.21 o
   5   6  23        3.09       -8.13      8.13 o
   1   7  23        0.50        1.27      2.96 o
   2   7  23      393.09      396.76      9.61 o
   3   7  23       92.22      108.33      6.82 o
   4   7  23       12.61       12.82      4.85 o
   5   7  23        2.50        4.77     14.12 o
   0   8  23      327.58      317.69     11.23 o
   1   8  23        1.88        0.01      2.94 o
   2   8  23       86.49       83.46      6.01 o
   3   8  23        1.68       -2.31      6.35 o
   4   8  23        0.27        8.11      5.86 o
   1   9  23       27.77       33.92      4.17 o
   2   9  23      322.00      337.01      8.56 o
   3   9  23        0.83       -4.32      4.32 o
   4   9  23        7.58       18.12      7.41 o
   0  10  23       71.11      100.79      7.69 o
   1  10  23       16.77       17.09      3.79 o
   2  10  23       73.80       83.93      5.74 o
   3  10  23       10.59        8.58      4.72 o
   4  10  23        0.10       -5.40      5.40 o
   1  11  23        0.22       -0.28      3.34 o
   2  11  23      115.67      135.15      7.97 o
   3  11  23        0.76        1.07      4.64 o
   0  12  23      211.76      223.60     10.00 o
   1  12  23        7.43       12.48      3.90 o
   2  12  23        2.84        4.16      5.17 o
   3  12  23        1.67       -4.13      5.58 o
   1  13  23        9.92       10.43      4.07 o
   2  13  23       11.05       13.88      5.48 o
   0  14  23        6.30        5.54      5.52 o
   1  14  23       30.79       36.69      4.91 o
   0   0  24       18.40       18.70     11.09 o
   1   0  24      163.95      147.22     15.35 o
   2   0  24       14.67       16.71      6.28 o
   3   0  24       56.28       52.88      8.28 o
   4   0  24       21.43       16.89      7.78 o
   5   0  24      341.56      357.03     30.07 o
   1   1  24        0.56       -2.52      4.60 o
   2   1  24       18.13       13.64      4.28 o
   3   1  24        5.11        2.80      4.12 o
   4   1  24        1.09       -4.42      4.42 o
   5   1  24        0.33        5.42      9.65 o
   0   2  24       13.22       21.41      7.54 o
   1   2  24       58.07       56.29      6.82 o
   2   2  24       19.32       15.02      4.89 o
   3   2  24        9.06        6.32      5.19 o
   4   2  24       61.95       70.45      6.74 o
   5   2  24        8.98        7.45      9.30 o
   1   3  24       49.77       47.72      5.73 o
   2   3  24        0.34       -4.03      4.03 o
   3   3  24      157.16      164.74     10.72 o
   4   3  24       21.94       30.31      7.24 o
   5   3  24        0.04       -3.70     15.03 o
   0   4  24      120.43      123.70      9.13 o
   1   4  24       56.23       66.48      6.23 o
   2   4  24        3.85        0.86      4.37 o
   3   4  24        6.54        6.27      4.27 o
   4   4  24       12.68        9.99      5.22 o
   5   4  24        0.25       -5.40      9.28 o
   1   5  24      430.70      442.33     10.12 o
   2   5  24       75.03       67.10      6.43 o
   3   5  24      302.18      310.65     10.00 o
   4   5  24        0.10        3.16      4.68 o
   0   6  24       69.96       72.26      5.97 o
   1   6  24       23.28       26.19      4.04 o
   2   6  24       57.57       52.46      5.57 o
   3   6  24        2.05        8.87      5.88 o
   4   6  24       18.99       17.57      6.92 o
   1   7  24      118.16      114.58      5.68 o
   2   7  24       64.63       88.74      5.80 o
   3   7  24        0.14        2.57      4.92 o
   4   7  24       10.98       -0.82      5.29 o
   0   8  24        5.26        9.03      5.10 o
   1   8  24       79.00       82.91      5.61 o
   2   8  24       24.97       20.87      4.16 o
   3   8  24       43.27       52.67      6.98 o
   4   8  24       25.38       22.07      6.11 o
   1   9  24        1.55        3.54      3.86 o
   2   9  24        9.62       11.93      4.20 o
   3   9  24        1.19       -4.08      4.08 o
   4   9  24        2.86       -1.99      7.47 o
   0  10  24      184.68      186.90      9.67 o
   1  10  24       99.99      107.98      5.83 o
   2  10  24        3.35       -3.70      3.84 o
   3  10  24      106.17      112.80      7.44 o
   1  11  24       87.93      105.74      5.72 o
   2  11  24        6.43       14.62      4.86 o
   3  11  24      120.05      138.11      8.27 o
   0  12  24       32.78       25.17      6.00 o
   1  12  24        8.26       11.36      4.31 o
   2  12  24        0.00        7.45      5.30 o
   1  13  24       53.06       55.65      5.48 o
   1   1  25       41.34       46.46      8.23 o
   2   1  25      299.70      303.91     12.41 o
   3   1  25        0.76        3.19      4.39 o
   4   1  25       74.35       80.54      7.47 o
   0   2  25       70.78       85.95     11.08 o
   1   2  25       18.17       24.27      5.18 o
   2   2  25       52.88       50.34      6.18 o
   3   2  25        4.49        7.17      4.66 o
   4   2  25        6.86        5.95      7.31 o
   1   3  25      214.20      215.47      9.43 o
   2   3  25        0.74       -2.09      4.49 o
   3   3  25        6.62        0.16      4.44 o
   4   3  25        3.68       12.38      5.99 o
   0   4  25       29.50       35.39      6.83 o
   1   4  25       25.15       27.17      5.29 o
   2   4  25       15.27       14.91      6.48 o
   3   4  25       11.28       12.54      5.88 o
   4   4  25      160.53      157.96      9.62 o
   1   5  25        0.00       -3.79      3.82 o
   2   5  25       26.78       18.24      5.36 o
   3   5  25        4.59        7.04      4.42 o
   4   5  25       97.69       93.72      8.32 o
   0   6  25      187.02      235.25      9.25 o
   1   6  25      206.65      193.86      7.60 o
   2   6  25        0.05        2.69      4.71 o
   3   6  25       21.65       26.57      5.27 o
   4   6  25       31.77       34.96      6.70 o
   1   7  25       29.11       43.58      4.58 o
   2   7  25      149.47      159.86      8.53 o
   3   7  25       77.57       83.65      7.51 o
   4   7  25        0.07        0.62      5.58 o
   0   8  25      127.94      124.63      9.28 o
   1   8  25       34.52       35.08      5.50 o
   2   8  25        0.23        1.27      3.68 o
   3   8  25       78.32       83.52     13.53 o
   1   9  25      293.04      282.70      8.83 o
   2   9  25      248.07      282.70     10.79 o
   3   9  25       84.53      108.62      9.12 o
   0  10  25        0.10       -1.09      4.99 o
   1  10  25       29.02       36.06      4.93 o
   2  10  25        3.13        4.54      4.14 o
   3  10  25       13.62       11.34      5.16 o
   1  11  25       92.53      107.64      7.02 o
   2  11  25       37.83       38.96      5.76 o
   0  12  25       17.35       14.83      6.48 o
   1  12  25        0.54       -3.98      4.29 o
   0   0  26       24.37       45.74     14.30 o
   1   0  26       36.97       31.02      9.39 o
   2   0  26      207.55      222.18     12.65 o
   3   0  26        5.37       -6.13      6.13 o
   4   0  26       29.22       28.36     11.29 o
   1   1  26        0.11       -5.00      5.00 o
   2   1  26       12.52       24.63      5.70 o
   3   1  26       63.86       78.25      6.98 o
   4   1  26        6.34        5.45      7.04 o
   0   2  26       47.48       45.54      9.86 o
   1   2  26      175.34      196.77      9.16 o
   2   2  26       37.93       28.31      5.83 o
   3   2  26        8.42        9.33      5.78 o
   4   2  26      284.53      330.14     14.63 o
   1   3  26       87.98       90.46      7.29 o
   2   3  26      134.43      155.02      9.96 o
   3   3  26       94.47      100.72      7.39 o
   4   3  26       45.22       76.65      9.23 o
   0   4  26       53.82       49.83     13.34 o
   1   4  26       90.59       93.91     10.17 o
   2   4  26        2.69        6.60      4.89 o
   3   4  26        2.61        6.45      4.90 o
   4   4  26       31.24       32.22      7.58 o
   1   5  26       23.07       13.51      5.94 o
   2   5  26      113.72      110.82      7.97 o
   3   5  26       26.81       27.68      6.12 o
   4   5  26        4.28       14.24      7.15 o
   0   6  26        7.97        9.87      8.25 o
   1   6  26       17.80       17.32      4.85 o
   2   6  26       44.86       57.95      6.76 o
   3   6  26        0.20        4.27      5.22 o
   1   7  26       15.51       18.52      5.34 o
   2   7  26      170.35      167.90      8.26 o
   3   7  26        3.30        2.18      5.32 o
   0   8  26       52.06       51.90     10.20 o
   1   8  26        0.12        4.66      4.19 o
   2   8  26        0.95        4.98      5.24 o
   3   8  26       12.75       20.92      6.26 o
   1   9  26        4.41       10.30      4.41 o
   2   9  26       20.02       23.82      6.65 o
   0  10  26       13.45        7.43      5.81 o
   1  10  26       12.93       10.83      4.40 o
   2  10  26        0.23        3.66      4.36 o
   1  11  26       22.69       31.26      4.99 o
   1   1  27       70.49       78.32      8.49 o
   2   1  27       19.60       11.03      4.94 o
   3   1  27      128.92      140.38      8.53 o
   0   2  27      165.25      170.14     14.96 o
   1   2  27       51.22       74.16      7.13 o
   2   2  27        1.62        0.22      4.65 o
   3   2  27       36.15       42.05      6.94 o
   1   3  27       63.49       71.89      7.24 o
   2   3  27        0.41       -2.89      4.66 o
   3   3  27        8.13        1.37      5.80 o
   0   4  27       22.90       21.52      7.04 o
   1   4  27      216.82      258.84     10.49 o
   2   4  27        0.08        6.36      5.27 o
   3   4  27        0.01        0.23      5.43 o
   1   5  27        2.52       -1.05      4.22 o
   2   5  27       44.95       43.11      6.56 o
   3   5  27       59.97       65.79      7.70 o
   0   6  27        6.80        4.13      8.70 o
   1   6  27       13.58       10.02      4.71 o
   2   6  27       11.58       18.12      5.75 o
   3   6  27       67.33       82.38      8.13 o
   1   7  27       70.13       79.80      7.52 o
   2   7  27        3.69        5.30      5.48 o
   3   7  27       79.19       79.11     16.22 o
   0   8  27       46.81       40.22     10.44 o
   1   8  27       21.52       17.96      5.85 o
   2   8  27        5.08        0.12      5.27 o
   1   9  27       54.17       53.59      6.41 o
   0  10  27        0.12        1.61      6.51 o
   1  10  27        0.12        6.57      4.45 o
   0   0  28      896.85      909.77     42.99 o
   1   0  28        4.57        1.30      8.36 o
   2   0  28       15.84       25.49      8.23 o
   3   0  28       27.28       20.01     10.37 o
   1   1  28       17.24       21.59      6.00 o
   2   1  28      131.53      140.10      8.29 o
   3   1  28       24.46       25.81      7.28 o
   0   2  28       69.81       96.60     13.66 o
   1   2  28        3.42        5.96      5.26 o
   2   2  28        0.10       -4.81      4.81 o
   3   2  28        4.51       11.29      6.79 o
   1   3  28        4.15       -4.28      4.89 o
   2   3  28       69.16       67.58      7.53 o
   3   3  28        1.02       -3.95      6.12 o
   0   4  28       22.09        1.82      6.69 o
   1   4  28       12.89       11.59      5.55 o
   2   4  28       15.07       10.16      5.79 o
   3   4  28       41.75       46.85      8.58 o
   1   5  28       10.22        8.19      5.34 o
   2   5  28       76.00       82.64      8.15 o
   0   6  28      120.70      136.10     14.39 o
   1   6  28       13.58        9.50      7.69 o
   2   6  28        3.16        6.66      4.94 o
   1   7  28        3.00        6.19      6.12 o
   2   7  28        7.52        4.77      5.65 o
   0   8  28      139.90      156.16     15.19 o
   1   8  28       24.68       17.06      6.82 o
   1   1  29       13.25       22.85      6.17 o
   2   1  29       10.52       10.03      6.78 o
   0   2  29       40.86       37.68     11.11 o
   1   2  29       65.13       65.61      7.55 o
   2   2  29       46.76       44.53      7.54 o
   1   3  29        4.99       11.89      5.67 o
   2   3  29        0.19        4.31      5.62 o
   0   4  29       67.50       98.27     23.28 o
   1   4  29      134.18      149.44      9.32 o
   2   4  29       57.30       61.73      7.74 o
   1   5  29       48.90       54.53      9.86 o
   2   5  29       17.16       13.84     13.57 o
   0   6  29      148.32      159.69     16.06 o
   1   6  29       40.08       59.80      8.24 o
   0   0  30       69.06      108.53     21.36 o
   1   0  30       18.79       36.50     11.76 o
   1   1  30        0.85        1.01      5.82 o
   0   2  30       61.58       95.73     14.27 o
   1   2  30      150.19      164.47     10.08 o
   1   3  30        5.60        4.31     11.64 o
 
